# Supplementary material for: Contracted time and expanded space: The impact of circumnavigation on judgements of space and time
Source: Cognition. 2017 Sep;166:425–32. doi: 10.1016/j.cognition.2017.06.004 (PMC5495988; doi:10.1016/j.cognition.2017.06.004)
Supplement: Supplementary Data S2 — This is open data under the CC BY license (http://creativecommons.org/licenses/by/4.0/). [file mmc2.xlsx]

## Sheet: Experiment1_Time
row	subject	route_code	route	route_type	estim	travel	prop	bias	pd	ed
1	1	A	1	l-shaped	5	11.5123	0.434317	-6.51233	55.41	25.785
2	2	A	1	l-shaped	10	11.1397	0.897693	-1.13967	55.41	25.785
3	3	A	1	l-shaped	9.33333	11.3643	0.821283	-2.031	55.41	25.785
4	4	A	1	l-shaped	10.3333	11.8067	0.875212	-1.47333	55.41	25.785
5	5	A	1	l-shaped	7	11.221	0.62383	-4.221	55.41	25.785
6	6	A	1	l-shaped	5.5	11.326	0.485608	-5.826	55.41	25.785
7	7	A	1	l-shaped	3.66667	10.7343	0.341583	-7.06767	55.41	25.785
8	8	A	1	l-shaped	10	10.517	0.950841	-0.517	55.41	25.785
9	9	A	1	l-shaped	2	11.3367	0.176419	-9.33667	55.41	25.785
10	10	A	1	l-shaped	10	11.3213	0.883288	-1.32133	55.41	25.785
12	12	A	1	l-shaped	10	11.756	0.850629	-1.756	55.41	25.785
13	13	A	1	l-shaped	11.6667	10.2457	1.13869	1.421	55.41	25.785
14	14	A	1	l-shaped	12	11.155	1.07575	0.845	55.41	25.785
15	15	A	1	l-shaped	16.6667	11.983	1.39086	4.68367	55.41	25.785
16	16	A	1	l-shaped	6	11.668	0.514227	-5.668	55.41	25.785
17	17	A	1	l-shaped	9	10.045	0.895968	-1.045	55.41	25.785
18	18	A	1	l-shaped	6	10.704	0.560538	-4.704	55.41	25.785
19	19	A	1	l-shaped	5	10.745	0.465333	-5.745	55.41	25.785
20	20	A	1	l-shaped	10.3333	10.9163	0.946594	-0.583	55.41	25.785
21	21	A	1	l-shaped	5	11.8817	0.420816	-6.88167	55.41	25.785
22	22	A	1	l-shaped	5.66667	10.7157	0.528821	-5.049	55.41	25.785
23	23	A	1	l-shaped	4	10.7145	0.373326	-6.7145	55.41	25.785
24	1	B	2	l-shaped	7	14.8107	0.472632	-7.81067	81.43	42.268
26	3	B	2	l-shaped	15	14.963	1.00247	0.037	81.43	42.268
27	4	B	2	l-shaped	14.6667	15.0563	0.974119	-0.389667	81.43	42.268
28	5	B	2	l-shaped	16.5	14.5675	1.13266	1.9325	81.43	42.268
29	6	B	2	l-shaped	9.33333	14.82	0.62978	-5.48667	81.43	42.268
30	7	B	2	l-shaped	6.66667	13.5897	0.490569	-6.923	81.43	42.268
31	8	B	2	l-shaped	12.3333	13.4367	0.917886	-1.10333	81.43	42.268
32	9	B	2	l-shaped	3	14.2873	0.209976	-11.2873	81.43	42.268
33	10	B	2	l-shaped	22.5	14.522	1.54937	7.978	81.43	42.268
34	11	B	2	l-shaped	16.6667	20.883	0.798097	-4.21633	81.43	42.268
35	12	B	2	l-shaped	10	13.789	0.725216	-3.789	81.43	42.268
36	13	B	2	l-shaped	15	13.4673	1.11381	1.53267	81.43	42.268
37	14	B	2	l-shaped	15	13.799	1.08704	1.201	81.43	42.268
38	15	B	2	l-shaped	16.6667	16.197	1.029	0.469667	81.43	42.268
39	16	B	2	l-shaped	10	14.3193	0.698357	-4.31933	81.43	42.268
40	17	B	2	l-shaped	15.6667	13.2253	1.1846	2.44133	81.43	42.268
41	18	B	2	l-shaped	7.66667	14.557	0.526665	-6.89033	81.43	42.268
42	19	B	2	l-shaped	9.33333	13.581	0.687235	-4.24767	81.43	42.268
43	20	B	2	l-shaped	15	13.344	1.1241	1.656	81.43	42.268
44	21	B	2	l-shaped	6.66667	14.3393	0.464922	-7.67267	81.43	42.268
45	22	B	2	l-shaped	11	14.2645	0.771145	-3.2645	81.43	42.268
46	23	B	2	l-shaped	4	13.382	0.298909	-9.382	81.43	42.268
47	1	C	3	l-shaped	11.3333	17.3723	0.652378	-6.039	94.06	58.018
48	2	C	3	l-shaped	16.6667	17.6217	0.945805	-0.955	94.06	58.018
49	3	C	3	l-shaped	20	18.019	1.10994	1.981	94.06	58.018
50	4	C	3	l-shaped	14.3333	17.701	0.809747	-3.36767	94.06	58.018
51	5	C	3	l-shaped	15.5	17.172	0.902632	-1.672	94.06	58.018
52	6	C	3	l-shaped	24	18.872	1.27173	5.128	94.06	58.018
53	7	C	3	l-shaped	20.3333	16.6477	1.22139	3.68567	94.06	58.018
54	8	C	3	l-shaped	14.3333	15.6803	0.914096	-1.347	94.06	58.018
55	9	C	3	l-shaped	3.66667	17.837	0.205565	-14.1703	94.06	58.018
57	11	C	3	l-shaped	33.3333	18.0373	1.84802	15.296	94.06	58.018
58	12	C	3	l-shaped	21.6667	16.736	1.29461	4.93067	94.06	58.018
59	13	C	3	l-shaped	20	16.286	1.22805	3.714	94.06	58.018
61	15	C	3	l-shaped	20	17.645	1.13347	2.355	94.06	58.018
62	16	C	3	l-shaped	17	17.235	0.986365	-0.235	94.06	58.018
63	17	C	3	l-shaped	22	15.873	1.386	6.127	94.06	58.018
64	18	C	3	l-shaped	8.33333	18.2967	0.455456	-9.96333	94.06	58.018
65	19	C	3	l-shaped	10	16.587	0.602882	-6.587	94.06	58.018
66	20	C	3	l-shaped	17.5	15.4475	1.13287	2.0525	94.06	58.018
67	21	C	3	l-shaped	6.66667	18.1247	0.367823	-11.458	94.06	58.018
68	22	C	3	l-shaped	15.5	16.2215	0.955522	-0.7215	94.06	58.018
69	23	C	3	l-shaped	6	16.346	0.367062	-10.346	94.06	58.018
70	1	D	4	l-shaped	18	19.784	0.909826	-1.784	115	76.535
71	2	D	4	l-shaped	23	21.518	1.06887	1.482	115	76.535
72	3	D	4	l-shaped	23	19.8827	1.15679	3.11733	115	76.535
73	4	D	4	l-shaped	19	19.927	0.95348	-0.927	115	76.535
75	6	D	4	l-shaped	15.6667	20.0173	0.782655	-4.35067	115	76.535
76	7	D	4	l-shaped	14	19.458	0.719498	-5.458	115	76.535
77	8	D	4	l-shaped	13	18.48	0.703463	-5.48	115	76.535
78	9	D	4	l-shaped	5	20.6377	0.242275	-15.6377	115	76.535
80	11	D	4	l-shaped	45	20.531	2.19181	24.469	115	76.535
81	12	D	4	l-shaped	20	19.425	1.0296	0.575	115	76.535
82	13	D	4	l-shaped	21.6667	18.4493	1.17439	3.21733	115	76.535
84	15	D	4	l-shaped	48.3333	20.6057	2.34563	27.7277	115	76.535
85	16	D	4	l-shaped	22.3333	20.2147	1.10481	2.11867	115	76.535
86	17	D	4	l-shaped	20.6667	17.973	1.14987	2.69367	115	76.535
87	18	D	4	l-shaped	11	20.5057	0.536437	-9.50567	115	76.535
88	19	D	4	l-shaped	8.66667	18.7827	0.461418	-10.116	115	76.535
89	20	D	4	l-shaped	15	20.452	0.733425	-5.452	115	76.535
90	21	D	4	l-shaped	7.33333	20.373	0.359954	-13.0397	115	76.535
91	22	D	4	l-shaped	10.3333	18.9453	0.545429	-8.612	115	76.535
92	23	D	4	l-shaped	6.33333	18.5113	0.342133	-12.178	115	76.535
93	1	E	5	l-shaped	12	22.8505	0.525153	-10.8505	136.55	96.384
94	2	E	5	l-shaped	20.3333	22.9397	0.886383	-2.60633	136.55	96.384
95	3	E	5	l-shaped	16.6667	22.331	0.746347	-5.66433	136.55	96.384
96	4	E	5	l-shaped	16.6667	23.0313	0.723652	-6.36467	136.55	96.384
97	5	E	5	l-shaped	18	21.682	0.830182	-3.682	136.55	96.384
98	6	E	5	l-shaped	16.5	23.3215	0.707502	-6.8215	136.55	96.384
99	7	E	5	l-shaped	14.5	21.231	0.682964	-6.731	136.55	96.384
100	8	E	5	l-shaped	11	20.846	0.527679	-9.846	136.55	96.384
101	9	E	5	l-shaped	6	23.071	0.260067	-17.071	136.55	96.384
102	10	E	5	l-shaped	30	22.714	1.32077	7.286	136.55	96.384
104	12	E	5	l-shaped	20	23.0017	0.869502	-3.00167	136.55	96.384
105	13	E	5	l-shaped	23.3333	20.9653	1.11295	2.368	136.55	96.384
106	14	E	5	l-shaped	30	34.969	0.857903	-4.969	136.55	96.384
107	15	E	5	l-shaped	30	23.4815	1.2776	6.5185	136.55	96.384
108	16	E	5	l-shaped	25.3333	23.6507	1.07115	1.68267	136.55	96.384
109	17	E	5	l-shaped	19.3333	20.396	0.947898	-1.06267	136.55	96.384
110	18	E	5	l-shaped	14	22.293	0.628	-8.293	136.55	96.384
111	19	E	5	l-shaped	10	20.915	0.478126	-10.915	136.55	96.384
112	20	E	5	l-shaped	16.3333	20.9413	0.779957	-4.608	136.55	96.384
113	21	E	5	l-shaped	9	21.8827	0.411284	-12.8827	136.55	96.384
114	22	E	5	l-shaped	16.5	22.2585	0.74129	-5.7585	136.55	96.384
115	23	E	5	l-shaped	6.33333	20.899	0.303045	-14.5657	136.55	96.384
116	1	F	6	l-shaped	11.6667	25.32	0.460769	-13.6533	159.7	112.266
117	2	F	6	l-shaped	17.6667	25.2887	0.6986	-7.622	159.7	112.266
118	3	F	6	l-shaped	26	25.6727	1.01275	0.327333	159.7	112.266
119	4	F	6	l-shaped	22	25.3555	0.867662	-3.3555	159.7	112.266
120	5	F	6	l-shaped	18.3333	23.484	0.780673	-5.15067	159.7	112.266
121	6	F	6	l-shaped	21.5	25.801	0.833301	-4.301	159.7	112.266
122	7	F	6	l-shaped	15.6667	24.729	0.633534	-9.06233	159.7	112.266
124	9	F	6	l-shaped	7	25.7323	0.272031	-18.7323	159.7	112.266
125	10	F	6	l-shaped	25	25.153	0.993917	-0.153	159.7	112.266
126	11	F	6	l-shaped	40	25.621	1.56122	14.379	159.7	112.266
127	12	F	6	l-shaped	18.3333	25.8757	0.708516	-7.54233	159.7	112.266
128	13	F	6	l-shaped	27.5	23.864	1.15236	3.636	159.7	112.266
130	15	F	6	l-shaped	33.3333	27.538	1.21045	5.79533	159.7	112.266
131	16	F	6	l-shaped	28.3333	28.4627	0.995456	-0.129333	159.7	112.266
132	17	F	6	l-shaped	22	23.1995	0.948296	-1.1995	159.7	112.266
133	18	F	6	l-shaped	15.6667	24.1637	0.648356	-8.497	159.7	112.266
134	19	F	6	l-shaped	9	23.766	0.378692	-14.766	159.7	112.266
135	20	F	6	l-shaped	20.6667	23.427	0.882173	-2.76033	159.7	112.266
136	21	F	6	l-shaped	9.33333	24.583	0.379666	-15.2497	159.7	112.266
138	23	F	6	l-shaped	7	26.2995	0.266165	-19.2995	159.7	112.266
139	1	G	7	l-shaped	16.6667	28.3953	0.586951	-11.7287	184.34	130.71
140	2	G	7	l-shaped	22	28.1083	0.782686	-6.10833	184.34	130.71
141	3	G	7	l-shaped	21.6667	28.3307	0.764778	-6.664	184.34	130.71
142	4	G	7	l-shaped	19.6667	28.127	0.69921	-8.46033	184.34	130.71
143	5	G	7	l-shaped	22	26.2673	0.837542	-4.26733	184.34	130.71
144	6	G	7	l-shaped	20.6667	29.051	0.711393	-8.38433	184.34	130.71
145	7	G	7	l-shaped	12	27.488	0.436554	-15.488	184.34	130.71
147	9	G	7	l-shaped	7.66667	29.2167	0.262407	-21.55	184.34	130.71
148	10	G	7	l-shaped	27.5	29.95	0.918197	-2.45	184.34	130.71
149	11	G	7	l-shaped	35	28.813	1.21473	6.187	184.34	130.71
150	12	G	7	l-shaped	20	28.287	0.707039	-8.287	184.34	130.71
151	13	G	7	l-shaped	30	27.7763	1.08006	2.22367	184.34	130.71
153	15	G	7	l-shaped	30	28.942	1.03656	1.058	184.34	130.71
154	16	G	7	l-shaped	28.3333	30.686	0.923331	-2.35267	184.34	130.71
155	17	G	7	l-shaped	24.6667	25.2937	0.975211	-0.627	184.34	130.71
156	18	G	7	l-shaped	18	27.0783	0.664738	-9.07833	184.34	130.71
157	19	G	7	l-shaped	11.6667	26.9703	0.432574	-15.3037	184.34	130.71
158	20	G	7	l-shaped	16	25.564	0.62588	-9.564	184.34	130.71
160	22	G	7	l-shaped	16.6667	28.1997	0.591024	-11.533	184.34	130.71
161	23	G	7	l-shaped	6.66667	25.8847	0.257553	-19.218	184.34	130.71
162	1	H	8	l-shaped	18	32.8085	0.548638	-14.8085	200.69	158.54
163	2	H	8	l-shaped	29.6667	30.733	0.965303	-1.06633	200.69	158.54
164	3	H	8	l-shaped	38.3333	31.102	1.2325	7.23133	200.69	158.54
165	4	H	8	l-shaped	23.6667	30.1203	0.785737	-6.45367	200.69	158.54
166	5	H	8	l-shaped	25.6667	29.2363	0.877903	-3.56967	200.69	158.54
167	6	H	8	l-shaped	25.3333	30.7557	0.823696	-5.42233	200.69	158.54
168	7	H	8	l-shaped	17.5	30.98	0.564881	-13.48	200.69	158.54
170	9	H	8	l-shaped	9	31.699	0.283921	-22.699	200.69	158.54
171	10	H	8	l-shaped	27.5	30.111	0.913288	-2.611	200.69	158.54
172	11	H	8	l-shaped	34.3333	32.2537	1.06448	2.07967	200.69	158.54
173	12	H	8	l-shaped	25	30.359	0.823479	-5.359	200.69	158.54
174	13	H	8	l-shaped	31.6667	29.6283	1.0688	2.03833	200.69	158.54
175	14	H	8	l-shaped	30	29.3607	1.02178	0.639333	200.69	158.54
176	15	H	8	l-shaped	40	32.794	1.21974	7.206	200.69	158.54
177	16	H	8	l-shaped	28.6667	31.1827	0.919314	-2.516	200.69	158.54
178	17	H	8	l-shaped	30.6667	29.0897	1.05421	1.577	200.69	158.54
179	18	H	8	l-shaped	18.6667	30.7947	0.606166	-12.128	200.69	158.54
180	19	H	8	l-shaped	19.6667	28.6943	0.685385	-9.02767	200.69	158.54
182	21	H	8	l-shaped	13.3333	29.6633	0.449489	-16.33	200.69	158.54
183	22	H	8	l-shaped	20	29.8303	0.670458	-9.83033	200.69	158.54
184	23	H	8	l-shaped	10.5	27.95	0.375671	-17.45	200.69	158.54
185	1	I	9	l-shaped	23	32.8085	0.701038	-9.8085	220.93	174.62
186	2	I	9	l-shaped	29.3333	33.16	0.8846	-3.82667	220.93	174.62
187	3	I	9	l-shaped	38.3333	33.9393	1.12947	4.394	220.93	174.62
188	4	I	9	l-shaped	34	32.0705	1.06016	1.9295	220.93	174.62
189	5	I	9	l-shaped	18	31.253	0.575945	-13.253	220.93	174.62
190	6	I	9	l-shaped	36.6667	33.4817	1.09513	3.185	220.93	174.62
191	7	I	9	l-shaped	23	32.1783	0.714767	-9.17833	220.93	174.62
192	8	I	9	l-shaped	25	29.856	0.837353	-4.856	220.93	174.62
193	9	I	9	l-shaped	9.33333	34.6477	0.269378	-25.3143	220.93	174.62
194	10	I	9	l-shaped	20	32.096	0.623131	-12.096	220.93	174.62
195	11	I	9	l-shaped	48.3333	35.658	1.35547	12.6753	220.93	174.62
196	12	I	9	l-shaped	28.3333	32.8927	0.861388	-4.55933	220.93	174.62
197	13	I	9	l-shaped	39.5	31.7715	1.24325	7.7285	220.93	174.62
199	15	I	9	l-shaped	46.6667	37.2133	1.25403	9.45333	220.93	174.62
200	16	I	9	l-shaped	33	34.102	0.967685	-1.102	220.93	174.62
201	17	I	9	l-shaped	39	29.9345	1.30284	9.0655	220.93	174.62
202	18	I	9	l-shaped	21.6667	32.422	0.668271	-10.7553	220.93	174.62
203	19	I	9	l-shaped	26	32.033	0.811663	-6.033	220.93	174.62
204	20	I	9	l-shaped	34.5	31.469	1.09632	3.031	220.93	174.62
205	21	I	9	l-shaped	16.5	32.3375	0.510244	-15.8375	220.93	174.62
206	22	I	9	l-shaped	24	32.0163	0.749617	-8.01633	220.93	174.62
207	23	I	9	l-shaped	8	30.421	0.262976	-22.421	220.93	174.62
208	1	J	10	l-shaped	25.3333	35.9513	0.704656	-10.618	240.8	195.84
209	2	J	10	l-shaped	29	35.529	0.816235	-6.529	240.8	195.84
210	3	J	10	l-shaped	32	36.42	0.878638	-4.42	240.8	195.84
211	4	J	10	l-shaped	26.3333	35.0557	0.751186	-8.72233	240.8	195.84
212	5	J	10	l-shaped	23	35.232	0.652816	-12.232	240.8	195.84
213	6	J	10	l-shaped	33	35.7877	0.922105	-2.78767	240.8	195.84
214	7	J	10	l-shaped	17.6667	34.9917	0.504882	-17.325	240.8	195.84
216	9	J	10	l-shaped	11	36.682	0.299875	-25.682	240.8	195.84
217	10	J	10	l-shaped	25	34.624	0.722043	-9.624	240.8	195.84
218	11	J	10	l-shaped	43.3333	36.8807	1.17496	6.45267	240.8	195.84
219	12	J	10	l-shaped	25	35.0207	0.713864	-10.0207	240.8	195.84
220	13	J	10	l-shaped	36	34.373	1.04733	1.627	240.8	195.84
221	14	J	10	l-shaped	30	33.551	0.894161	-3.551	240.8	195.84
222	15	J	10	l-shaped	53.3333	38.4057	1.38868	14.9277	240.8	195.84
223	16	J	10	l-shaped	38.6667	36.0917	1.07135	2.575	240.8	195.84
224	17	J	10	l-shaped	38.6667	32.3673	1.19462	6.29933	240.8	195.84
225	18	J	10	l-shaped	24	34.9173	0.687338	-10.9173	240.8	195.84
226	19	J	10	l-shaped	19	32.5595	0.583547	-13.5595	240.8	195.84
227	20	J	10	l-shaped	33	35.0655	0.941096	-2.0655	240.8	195.84
228	21	J	10	l-shaped	19	34.895	0.544491	-15.895	240.8	195.84
229	22	J	10	l-shaped	22.6667	35.8657	0.631988	-13.199	240.8	195.84
230	23	J	10	l-shaped	9	32.324	0.278431	-23.324	240.8	195.84
231	1	K	11	l-shaped	27.5	39.292	0.699888	-11.792	260.24	217
232	2	K	11	l-shaped	31	37.8915	0.818125	-6.8915	260.24	217
233	3	K	11	l-shaped	34.6667	38.3227	0.9046	-3.656	260.24	217
234	4	K	11	l-shaped	24.3333	38.2667	0.635889	-13.9333	260.24	217
235	5	K	11	l-shaped	25	35.476	0.704702	-10.476	260.24	217
236	6	K	11	l-shaped	33.3333	38.9967	0.854774	-5.66333	260.24	217
237	7	K	11	l-shaped	19.5	37.1865	0.524384	-17.6865	260.24	217
238	8	K	11	l-shaped	20.5	34.34	0.596971	-13.84	260.24	217
239	9	K	11	l-shaped	12	39.0163	0.307563	-27.0163	260.24	217
240	10	K	11	l-shaped	25	36.966	0.676297	-11.966	260.24	217
241	11	K	11	l-shaped	45	37.564	1.19796	7.436	260.24	217
242	12	K	11	l-shaped	20	40.519	0.493596	-20.519	260.24	217
243	13	K	11	l-shaped	39.3333	36.9893	1.06337	2.344	260.24	217
245	15	K	11	l-shaped	51.6667	40.6193	1.27197	11.0473	260.24	217
246	16	K	11	l-shaped	38	40.119	0.947182	-2.119	260.24	217
247	17	K	11	l-shaped	34.6667	34.631	1.00103	0.0356667	260.24	217
248	18	K	11	l-shaped	26	36.2253	0.71773	-10.2253	260.24	217
249	19	K	11	l-shaped	17.5	37.604	0.465376	-20.104	260.24	217
250	20	K	11	l-shaped	28	35.766	0.782866	-7.766	260.24	217
251	21	K	11	l-shaped	20	36.846	0.5428	-16.846	260.24	217
252	22	K	11	l-shaped	21.5	38.684	0.555785	-17.184	260.24	217
253	23	K	11	l-shaped	8	34.831	0.22968	-26.831	260.24	217
254	1	L	12	l-shaped	20.6667	42.2507	0.489144	-21.584	278	239.24
255	2	L	12	l-shaped	30.6667	39.649	0.773454	-8.98233	278	239.24
256	3	L	12	l-shaped	34.3333	40.019	0.857926	-5.68567	278	239.24
257	4	L	12	l-shaped	30	38.4033	0.781182	-8.40333	278	239.24
258	5	L	12	l-shaped	24.3333	37.189	0.654315	-12.8557	278	239.24
259	6	L	12	l-shaped	37.3333	40.6443	0.918537	-3.311	278	239.24
260	7	L	12	l-shaped	23	40.0123	0.574823	-17.0123	278	239.24
262	9	L	12	l-shaped	13	41.2287	0.315315	-28.2287	278	239.24
263	10	L	12	l-shaped	27.5	39.6865	0.692931	-12.1865	278	239.24
264	11	L	12	l-shaped	26.6667	41.1567	0.647931	-14.49	278	239.24
265	12	L	12	l-shaped	26.6667	40.8497	0.6528	-14.183	278	239.24
266	13	L	12	l-shaped	40	39.1043	1.0229	0.895667	278	239.24
267	14	L	12	l-shaped	33	39.1195	0.843569	-6.1195	278	239.24
268	15	L	12	l-shaped	60	43.6405	1.37487	16.3595	278	239.24
269	16	L	12	l-shaped	39.6667	40.4283	0.98116	-0.761667	278	239.24
270	17	L	12	l-shaped	42.3333	37.253	1.13637	5.08033	278	239.24
271	18	L	12	l-shaped	27.6667	42.828	0.645995	-15.1613	278	239.24
272	19	L	12	l-shaped	19	38.1817	0.497621	-19.1817	278	239.24
273	20	L	12	l-shaped	30	38.036	0.788726	-8.036	278	239.24
274	21	L	12	l-shaped	21.5	41.2145	0.521661	-19.7145	278	239.24
275	22	L	12	l-shaped	21.6667	39.6703	0.546168	-18.0037	278	239.24
276	23	L	12	l-shaped	10	37.166	0.269063	-27.166	278	239.24
277	1	M	13	l-shaped	28	43.9595	0.63695	-15.9595	301.19	256.66
278	2	M	13	l-shaped	31	42.0483	0.737247	-11.0483	301.19	256.66
279	3	M	13	l-shaped	39	42.337	0.92118	-3.337	301.19	256.66
280	4	M	13	l-shaped	38.3333	40.016	0.95795	-1.68267	301.19	256.66
281	5	M	13	l-shaped	29	39.9665	0.725608	-10.9665	301.19	256.66
282	6	M	13	l-shaped	38.5	44.2185	0.870676	-5.7185	301.19	256.66
283	7	M	13	l-shaped	38.3333	43.8283	0.874624	-5.495	301.19	256.66
284	8	M	13	l-shaped	25	38.68	0.646329	-13.68	301.19	256.66
285	9	M	13	l-shaped	14	42.8447	0.326762	-28.8447	301.19	256.66
286	10	M	13	l-shaped	26.6667	40.948	0.651232	-14.2813	301.19	256.66
287	11	M	13	l-shaped	52.5	43.7485	1.20004	8.7515	301.19	256.66
288	12	M	13	l-shaped	26.6667	41.3667	0.644641	-14.7	301.19	256.66
289	13	M	13	l-shaped	42.5	41.008	1.03638	1.492	301.19	256.66
290	14	M	13	l-shaped	46	39.8547	1.15419	6.14533	301.19	256.66
291	15	M	13	l-shaped	61.6667	45.3653	1.35933	16.3013	301.19	256.66
292	16	M	13	l-shaped	50	44.4657	1.12446	5.53433	301.19	256.66
293	17	M	13	l-shaped	41.3333	39.1063	1.05695	2.227	301.19	256.66
294	18	M	13	l-shaped	30	40.7603	0.73601	-10.7603	301.19	256.66
295	19	M	13	l-shaped	22	39.469	0.557399	-17.469	301.19	256.66
296	20	M	13	l-shaped	35.3333	39.2757	0.899624	-3.94233	301.19	256.66
298	22	M	13	l-shaped	19.6667	42.1087	0.467046	-22.442	301.19	256.66
299	23	M	13	l-shaped	11.6667	39.3377	0.296577	-27.671	301.19	256.66
300	1	N	14	l-shaped	27.6667	44.7853	0.617762	-17.1187	323.13	276.66
301	2	N	14	l-shaped	33.3333	44.517	0.748778	-11.1837	323.13	276.66
302	3	N	14	l-shaped	38.3333	44.5783	0.85991	-6.245	323.13	276.66
303	4	N	14	l-shaped	23.3333	43.3243	0.538573	-19.991	323.13	276.66
304	5	N	14	l-shaped	33	42.4077	0.778161	-9.40767	323.13	276.66
305	6	N	14	l-shaped	41	46.1793	0.887843	-5.17933	323.13	276.66
306	7	N	14	l-shaped	20.6667	45.217	0.457055	-24.5503	323.13	276.66
307	8	N	14	l-shaped	17.5	41.393	0.422777	-23.893	323.13	276.66
308	9	N	14	l-shaped	15	46.0503	0.325731	-31.0503	323.13	276.66
309	10	N	14	l-shaped	25	43.338	0.576861	-18.338	323.13	276.66
310	11	N	14	l-shaped	51.6667	46.3457	1.11481	5.321	323.13	276.66
311	12	N	14	l-shaped	28.3333	43.8057	0.646796	-15.4723	323.13	276.66
312	13	N	14	l-shaped	44	44.6877	0.984612	-0.687667	323.13	276.66
313	14	N	14	l-shaped	38	42.346	0.897369	-4.346	323.13	276.66
314	15	N	14	l-shaped	66.6667	47.498	1.40357	19.1687	323.13	276.66
315	16	N	14	l-shaped	65	48.3475	1.34443	16.6525	323.13	276.66
316	17	N	14	l-shaped	48.3333	41.265	1.17129	7.06833	323.13	276.66
317	18	N	14	l-shaped	32	46.5653	0.687207	-14.5653	323.13	276.66
318	19	N	14	l-shaped	20	41.567	0.481151	-21.567	323.13	276.66
319	20	N	14	l-shaped	41	42.604	0.962351	-1.604	323.13	276.66
320	21	N	14	l-shaped	16.6667	44.2297	0.376821	-27.563	323.13	276.66
321	22	N	14	l-shaped	22.3333	44.6133	0.500598	-22.28	323.13	276.66
322	23	N	14	l-shaped	15	41.554	0.360976	-26.554	323.13	276.66
323	1	M'	8	u-shaped	32.6667	49.2697	0.663018	-16.603	301.19	25.785
324	2	M'	8	u-shaped	32	45.9983	0.695677	-13.9983	301.19	25.785
325	3	M'	8	u-shaped	45.6667	45.1627	1.01116	0.504	301.19	25.785
326	5	M'	8	u-shaped	31	42.8907	0.722768	-11.8907	301.19	25.785
327	6	M'	8	u-shaped	21.3333	42.4957	0.502012	-21.1623	301.19	25.785
328	7	M'	8	u-shaped	48.3333	48.9833	0.98673	-0.65	301.19	25.785
329	8	M'	8	u-shaped	40.3333	45.7173	0.882233	-5.384	301.19	25.785
330	9	M'	8	u-shaped	26.3333	41.5683	0.633495	-15.235	301.19	25.785
331	10	M'	8	u-shaped	16.6667	47.75	0.34904	-31.0833	301.19	25.785
332	11	M'	8	u-shaped	25	45.3207	0.551625	-20.3207	301.19	25.785
333	12	M'	8	u-shaped	35	49.0633	0.713364	-14.0633	301.19	25.785
334	13	M'	8	u-shaped	35	43.3053	0.808215	-8.30533	301.19	25.785
335	14	M'	8	u-shaped	51	42.956	1.18726	8.044	301.19	25.785
336	15	M'	8	u-shaped	34	42.515	0.799718	-8.515	301.19	25.785
337	16	M'	8	u-shaped	60	49.4897	1.21237	10.5103	301.19	25.785
338	17	M'	8	u-shaped	48.6667	48.7897	0.997479	-0.123	301.19	25.785
339	18	M'	8	u-shaped	41.6667	40.477	1.02939	1.18967	301.19	25.785
340	19	M'	8	u-shaped	29.6667	44.2233	0.670837	-14.5567	301.19	25.785
341	20	M'	8	u-shaped	23	41.249	0.557589	-18.249	301.19	25.785
342	21	M'	8	u-shaped	34	42.445	0.801037	-8.445	301.19	25.785
343	22	M'	8	u-shaped	23.5	45.026	0.521921	-21.526	301.19	25.785
344	23	M'	8	u-shaped	25	44.8463	0.557459	-19.8463	301.19	25.785
345	24	M'	8	u-shaped	12.6667	40.3577	0.31386	-27.691	301.19	25.785
346	1	L'	9	u-shaped	29.3333	44.6337	0.657202	-15.3003	277.955	42.268
347	2	L'	9	u-shaped	30.3333	43.7487	0.693354	-13.4153	277.955	42.268
348	3	L'	9	u-shaped	38.3333	43.0837	0.889742	-4.75033	277.955	42.268
349	5	L'	9	u-shaped	31.6667	40.6837	0.778363	-9.017	277.955	42.268
350	6	L'	9	u-shaped	32.3333	42.0097	0.769664	-9.67633	277.955	42.268
351	7	L'	9	u-shaped	34.6667	43.762	0.792164	-9.09533	277.955	42.268
352	8	L'	9	u-shaped	34	43.8243	0.775825	-9.82433	277.955	42.268
353	9	L'	9	u-shaped	16.6667	39.569	0.421205	-22.9023	277.955	42.268
354	10	L'	9	u-shaped	14	44.5263	0.314421	-30.5263	277.955	42.268
355	11	L'	9	u-shaped	17.5	43.4635	0.402637	-25.9635	277.955	42.268
356	12	L'	9	u-shaped	26.6667	46.9883	0.567517	-20.3217	277.955	42.268
357	13	L'	9	u-shaped	28.3333	44.3833	0.638378	-16.05	277.955	42.268
358	14	L'	9	u-shaped	49.3333	41.9077	1.17719	7.42567	277.955	42.268
359	15	L'	9	u-shaped	28	42.3337	0.661412	-14.3337	277.955	42.268
360	16	L'	9	u-shaped	56.6667	49.6453	1.14143	7.02133	277.955	42.268
361	17	L'	9	u-shaped	45	45.2215	0.995102	-0.2215	277.955	42.268
362	18	L'	9	u-shaped	43	39.511	1.0883	3.489	277.955	42.268
363	19	L'	9	u-shaped	27.6667	39.0833	0.707889	-11.4167	277.955	42.268
364	20	L'	9	u-shaped	18	38.5287	0.467185	-20.5287	277.955	42.268
365	21	L'	9	u-shaped	30.6667	39.7207	0.772058	-9.054	277.955	42.268
366	22	L'	9	u-shaped	16	44.1257	0.362601	-28.1257	277.955	42.268
367	23	L'	9	u-shaped	23.3333	43.134	0.54095	-19.8007	277.955	42.268
368	24	L'	9	u-shaped	11.6667	39.6017	0.2946	-27.935	277.955	42.268
369	1	K'	10	u-shaped	26.5	41.357	0.640762	-14.857	260.24	58.018
370	2	K'	10	u-shaped	28.3333	41.7443	0.678735	-13.411	260.24	58.018
371	3	K'	10	u-shaped	36.6667	41.1747	0.890515	-4.508	260.24	58.018
372	5	K'	10	u-shaped	24.3333	39.0153	0.623686	-14.682	260.24	58.018
373	6	K'	10	u-shaped	27	38.226	0.706326	-11.226	260.24	58.018
374	7	K'	10	u-shaped	32.6667	40.9387	0.797942	-8.272	260.24	58.018
375	8	K'	10	u-shaped	33.6667	42.4623	0.79286	-8.79567	260.24	58.018
376	9	K'	10	u-shaped	18.6667	36.9393	0.505333	-18.2727	260.24	58.018
377	10	K'	10	u-shaped	13.3333	42.0447	0.317123	-28.7113	260.24	58.018
378	11	K'	10	u-shaped	22.5	39.211	0.573819	-16.711	260.24	58.018
379	12	K'	10	u-shaped	17.6667	43.3537	0.407501	-25.687	260.24	58.018
380	13	K'	10	u-shaped	26.6667	42.0543	0.6341	-15.3877	260.24	58.018
381	14	K'	10	u-shaped	42.3333	38.3887	1.10276	3.94467	260.24	58.018
382	15	K'	10	u-shaped	30	39.1517	0.766251	-9.15167	260.24	58.018
383	16	K'	10	u-shaped	40	42.585	0.939298	-2.585	260.24	58.018
384	17	K'	10	u-shaped	40	44.6205	0.896449	-4.6205	260.24	58.018
385	18	K'	10	u-shaped	34.3333	36.9533	0.9291	-2.62	260.24	58.018
386	19	K'	10	u-shaped	25.3333	40.3657	0.627596	-15.0323	260.24	58.018
387	20	K'	10	u-shaped	20	36.7703	0.543917	-16.7703	260.24	58.018
388	21	K'	10	u-shaped	35.3333	37.6117	0.939425	-2.27833	260.24	58.018
389	22	K'	10	u-shaped	22	41.2835	0.532901	-19.2835	260.24	58.018
390	23	K'	10	u-shaped	24.3333	40.8033	0.596357	-16.47	260.24	58.018
391	24	K'	10	u-shaped	11	36.745	0.29936	-25.745	260.24	58.018
392	1	J'	11	u-shaped	25.6667	38.061	0.674356	-12.3943	240.795	76.535
393	2	J'	11	u-shaped	26	38.2967	0.67891	-12.2967	240.795	76.535
394	3	J'	11	u-shaped	34	38.6747	0.879128	-4.67467	240.795	76.535
395	5	J'	11	u-shaped	29.6667	36.562	0.811407	-6.89533	240.795	76.535
396	6	J'	11	u-shaped	21.6667	35.6853	0.607159	-14.0187	240.795	76.535
397	7	J'	11	u-shaped	37.3333	39.0903	0.955053	-1.757	240.795	76.535
398	8	J'	11	u-shaped	32.6667	38.601	0.846265	-5.93433	240.795	76.535
399	9	J'	11	u-shaped	16.6667	34.3827	0.48474	-17.716	240.795	76.535
400	10	J'	11	u-shaped	10.6667	39.1127	0.272716	-28.446	240.795	76.535
401	11	J'	11	u-shaped	20	38.05	0.525624	-18.05	240.795	76.535
402	12	J'	11	u-shaped	26.6667	40.7173	0.654922	-14.0507	240.795	76.535
403	13	J'	11	u-shaped	25	36.7413	0.680433	-11.7413	240.795	76.535
404	14	J'	11	u-shaped	38.3333	35.5537	1.07818	2.77967	240.795	76.535
405	15	J'	11	u-shaped	26	36.8947	0.704709	-10.8947	240.795	76.535
406	16	J'	11	u-shaped	40	40.7263	0.982166	-0.726333	240.795	76.535
407	17	J'	11	u-shaped	36.3333	39.6233	0.916968	-3.29	240.795	76.535
408	18	J'	11	u-shaped	38	34.2243	1.11032	3.77567	240.795	76.535
409	19	J'	11	u-shaped	23.6667	35.517	0.666348	-11.8503	240.795	76.535
410	20	J'	11	u-shaped	15.3333	34.6837	0.442091	-19.3503	240.795	76.535
411	21	J'	11	u-shaped	24.6667	34.9743	0.705279	-10.3077	240.795	76.535
412	22	J'	11	u-shaped	21.6667	38.692	0.559978	-17.0253	240.795	76.535
413	23	J'	11	u-shaped	24.6667	37.9083	0.650692	-13.2417	240.795	76.535
414	24	J'	11	u-shaped	13	34.169	0.380462	-21.169	240.795	76.535
415	1	I'	12	u-shaped	25.3333	35.7423	0.708777	-10.409	220.93	96.384
416	2	I'	12	u-shaped	23	35.4077	0.649577	-12.4077	220.93	96.384
417	3	I'	12	u-shaped	34	35.446	0.959206	-1.446	220.93	96.384
418	5	I'	12	u-shaped	30.3333	34.2623	0.885326	-3.929	220.93	96.384
419	6	I'	12	u-shaped	23.6667	32.8683	0.720045	-9.20167	220.93	96.384
420	7	I'	12	u-shaped	31	35.6	0.870787	-4.6	220.93	96.384
421	8	I'	12	u-shaped	33.6667	36.178	0.930584	-2.51133	220.93	96.384
422	9	I'	12	u-shaped	17	32.0047	0.531173	-15.0047	220.93	96.384
423	10	I'	12	u-shaped	12.3333	35.6763	0.345701	-23.343	220.93	96.384
424	11	I'	12	u-shaped	20	34.4477	0.580591	-14.4477	220.93	96.384
425	12	I'	12	u-shaped	30	36.1067	0.830871	-6.10667	220.93	96.384
426	13	I'	12	u-shaped	31.6667	34.878	0.907927	-3.21133	220.93	96.384
427	14	I'	12	u-shaped	36.6667	32.7423	1.11986	3.92433	220.93	96.384
428	15	I'	12	u-shaped	27	33.9265	0.795838	-6.9265	220.93	96.384
429	16	I'	12	u-shaped	35	37.159	0.941898	-2.159	220.93	96.384
430	17	I'	12	u-shaped	36.6667	36.429	1.00652	0.237667	220.93	96.384
431	18	I'	12	u-shaped	30.3333	32.0377	0.946802	-1.70433	220.93	96.384
432	19	I'	12	u-shaped	22	34.0717	0.645698	-12.0717	220.93	96.384
433	20	I'	12	u-shaped	18	31.5755	0.570062	-13.5755	220.93	96.384
434	21	I'	12	u-shaped	28	31.4667	0.889831	-3.46667	220.93	96.384
435	22	I'	12	u-shaped	17	34.2085	0.496953	-17.2085	220.93	96.384
436	23	I'	12	u-shaped	26.3333	34.977	0.752876	-8.64367	220.93	96.384
437	24	I'	12	u-shaped	12.3333	31.5187	0.391303	-19.1853	220.93	96.384
438	1	H'	13	u-shaped	20	32.6643	0.612289	-12.6643	200.69	112.266
439	2	H'	13	u-shaped	23.3333	32.3467	0.721352	-9.01333	200.69	112.266
440	3	H'	13	u-shaped	27.6667	31.6373	0.874494	-3.97067	200.69	112.266
441	5	H'	13	u-shaped	16.3333	31.7913	0.513767	-15.458	200.69	112.266
442	6	H'	13	u-shaped	29.3333	29.88	0.981705	-0.546667	200.69	112.266
443	7	H'	13	u-shaped	35	32.1173	1.08975	2.88267	200.69	112.266
444	8	H'	13	u-shaped	29.3333	31.0063	0.946043	-1.673	200.69	112.266
445	9	H'	13	u-shaped	16.3333	29.811	0.547896	-13.4777	200.69	112.266
446	10	H'	13	u-shaped	11	33.1485	0.33184	-22.1485	200.69	112.266
447	11	H'	13	u-shaped	25	31.3185	0.79825	-6.3185	200.69	112.266
448	12	H'	13	u-shaped	20	33.303	0.600546	-13.303	200.69	112.266
449	13	H'	13	u-shaped	26.6667	30.22	0.882418	-3.55333	200.69	112.266
450	14	H'	13	u-shaped	31.6667	30.1813	1.04921	1.48533	200.69	112.266
451	15	H'	13	u-shaped	26	30.6057	0.849516	-4.60567	200.69	112.266
452	16	H'	13	u-shaped	40	33.332	1.20005	6.668	200.69	112.266
453	17	H'	13	u-shaped	28	33.0203	0.847962	-5.02033	200.69	112.266
454	18	H'	13	u-shaped	28	29.599	0.945978	-1.599	200.69	112.266
455	19	H'	13	u-shaped	20	30.1623	0.663079	-10.1623	200.69	112.266
456	20	H'	13	u-shaped	12.6667	28.8757	0.438662	-16.209	200.69	112.266
457	21	H'	13	u-shaped	31.6667	31.0077	1.02125	0.659	200.69	112.266
458	22	H'	13	u-shaped	14	30.961	0.452182	-16.961	200.69	112.266
459	23	H'	13	u-shaped	23.6667	31.3437	0.75507	-7.677	200.69	112.266
460	24	H'	13	u-shaped	10.6667	29.4077	0.362717	-18.741	200.69	112.266
461	1	G'	14	u-shaped	19.3333	28.1363	0.687131	-8.803	184.34	130.712
462	2	G'	14	u-shaped	18.6667	28.2603	0.660525	-9.59367	184.34	130.712
463	3	G'	14	u-shaped	20	27.798	0.719476	-7.798	184.34	130.712
464	5	G'	14	u-shaped	22.6667	28.038	0.808427	-5.37133	184.34	130.712
465	6	G'	14	u-shaped	25	28.0965	0.889791	-3.0965	184.34	130.712
466	7	G'	14	u-shaped	24.5	28.5395	0.858459	-4.0395	184.34	130.712
467	8	G'	14	u-shaped	24.6667	27.642	0.892362	-2.97533	184.34	130.712
468	9	G'	14	u-shaped	13	25.7967	0.503941	-12.7967	184.34	130.712
469	10	G'	14	u-shaped	9.66667	28.9603	0.33379	-19.2937	184.34	130.712
470	11	G'	14	u-shaped	22.5	28.039	0.802454	-5.539	184.34	130.712
471	12	G'	14	u-shaped	26.6667	28.652	0.930709	-1.98533	184.34	130.712
472	13	G'	14	u-shaped	20	27.4217	0.72935	-7.42167	184.34	130.712
473	14	G'	14	u-shaped	28.3333	26.7083	1.06084	1.625	184.34	130.712
474	15	G'	14	u-shaped	22	27.25	0.807339	-5.25	184.34	130.712
475	16	G'	14	u-shaped	31.6667	29.52	1.07272	2.14667	184.34	130.712
476	17	G'	14	u-shaped	25	28.7813	0.868619	-3.78133	184.34	130.712
477	18	G'	14	u-shaped	23.6667	25.2097	0.938793	-1.543	184.34	130.712
478	19	G'	14	u-shaped	18	26.7883	0.671934	-8.78833	184.34	130.712
479	20	G'	14	u-shaped	12.5	26.5725	0.470411	-14.0725	184.34	130.712
480	21	G'	14	u-shaped	27	26.1465	1.03264	0.8535	184.34	130.712
481	22	G'	14	u-shaped	13.6667	27.2573	0.501394	-13.5907	184.34	130.712
482	23	G'	14	u-shaped	22.3333	27.201	0.821048	-4.86767	184.34	130.712
483	24	G'	14	u-shaped	12.3333	25.9423	0.475413	-13.609	184.34	130.712

## Sheet: Experiment1_Distance
row	subject	route_code	route	route_type	estim	bias	prop	pd	ed
1	1	A	1	l-shaped	100	44.59	3.87822	55.41	25.785
2	2	A	1	l-shaped	20	-35.41	0.775645	55.41	25.785
3	3	A	1	l-shaped	5	-50.41	0.193911	55.41	25.785
4	4	A	1	l-shaped	50	-5.41	1.93911	55.41	25.785
5	5	A	1	l-shaped	20	-35.41	0.775645	55.41	25.785
6	6	A	1	l-shaped	10	-45.41	0.387822	55.41	25.785
7	7	A	1	l-shaped	0.5	-54.91	0.0193911	55.41	25.785
8	8	A	1	l-shaped	100	44.59	3.87822	55.41	25.785
9	9	A	1	l-shaped	3	-52.41	0.116347	55.41	25.785
10	10	A	1	l-shaped	1	-54.41	0.0387822	55.41	25.785
11	11	A	1	l-shaped	5	-50.41	0.193911	55.41	25.785
12	12	A	1	l-shaped	25	-30.41	0.969556	55.41	25.785
13	13	A	1	l-shaped	200	144.59	7.75645	55.41	25.785
14	14	A	1	l-shaped	20	-35.41	0.775645	55.41	25.785
15	15	A	1	l-shaped	1	-54.41	0.0387822	55.41	25.785
16	16	A	1	l-shaped	2	-53.41	0.0775645	55.41	25.785
17	17	A	1	l-shaped	52	-3.41	2.01668	55.41	25.785
18	18	A	1	l-shaped	5	-50.41	0.193911	55.41	25.785
19	19	A	1	l-shaped	18	-37.41	0.69808	55.41	25.785
20	20	A	1	l-shaped	20	-35.41	0.775645	55.41	25.785
21	21	A	1	l-shaped	20	-35.41	0.775645	55.41	25.785
22	22	A	1	l-shaped	15	-40.41	0.581734	55.41	25.785
23	23	A	1	l-shaped	20	-35.41	0.775645	55.41	25.785
24	1	B	2	l-shaped	150	68.57	3.54878	81.43	42.268
25	2	B	2	l-shaped	30	-51.43	0.709757	81.43	42.268
26	3	B	2	l-shaped	10	-71.43	0.236586	81.43	42.268
27	4	B	2	l-shaped	100	18.57	2.36586	81.43	42.268
28	5	B	2	l-shaped	80	-1.43	1.89268	81.43	42.268
29	6	B	2	l-shaped	32	-49.43	0.757074	81.43	42.268
30	7	B	2	l-shaped	5	-76.43	0.118293	81.43	42.268
31	8	B	2	l-shaped	100	18.57	2.36586	81.43	42.268
32	9	B	2	l-shaped	3	-78.43	0.0709757	81.43	42.268
33	10	B	2	l-shaped	5	-76.43	0.118293	81.43	42.268
34	11	B	2	l-shaped	10	-71.43	0.236586	81.43	42.268
35	12	B	2	l-shaped	50	-31.43	1.18293	81.43	42.268
36	13	B	2	l-shaped	250	168.57	5.91464	81.43	42.268
37	14	B	2	l-shaped	100	18.57	2.36586	81.43	42.268
38	15	B	2	l-shaped	1.5	-79.93	0.0354878	81.43	42.268
39	16	B	2	l-shaped	5	-76.43	0.118293	81.43	42.268
40	17	B	2	l-shaped	150	68.57	3.54878	81.43	42.268
41	18	B	2	l-shaped	10	-71.43	0.236586	81.43	42.268
42	19	B	2	l-shaped	50	-31.43	1.18293	81.43	42.268
43	20	B	2	l-shaped	50	-31.43	1.18293	81.43	42.268
44	21	B	2	l-shaped	22	-59.43	0.520488	81.43	42.268
45	22	B	2	l-shaped	30	-51.43	0.709757	81.43	42.268
46	23	B	2	l-shaped	25	-56.43	0.591464	81.43	42.268
47	1	C	3	l-shaped	250	155.94	4.30901	94.06	58.018
48	2	C	3	l-shaped	28	-66.06	0.482609	94.06	58.018
49	3	C	3	l-shaped	15	-79.06	0.25854	94.06	58.018
50	4	C	3	l-shaped	120	25.94	2.06832	94.06	58.018
51	5	C	3	l-shaped	100	5.94	1.7236	94.06	58.018
52	6	C	3	l-shaped	28	-66.06	0.482609	94.06	58.018
53	7	C	3	l-shaped	3.1	-90.96	0.0534317	94.06	58.018
54	8	C	3	l-shaped	300	205.94	5.17081	94.06	58.018
55	9	C	3	l-shaped	4	-90.06	0.0689441	94.06	58.018
56	10	C	3	l-shaped	3	-91.06	0.0517081	94.06	58.018
57	11	C	3	l-shaped	20	-74.06	0.344721	94.06	58.018
58	12	C	3	l-shaped	450	355.94	7.75621	94.06	58.018
59	13	C	3	l-shaped	400	305.94	6.89441	94.06	58.018
60	14	C	3	l-shaped	250	155.94	4.30901	94.06	58.018
61	15	C	3	l-shaped	3	-91.06	0.0517081	94.06	58.018
62	16	C	3	l-shaped	12	-82.06	0.206832	94.06	58.018
63	17	C	3	l-shaped	450	355.94	7.75621	94.06	58.018
64	18	C	3	l-shaped	30	-64.06	0.517081	94.06	58.018
65	19	C	3	l-shaped	25	-69.06	0.430901	94.06	58.018
66	20	C	3	l-shaped	250	155.94	4.30901	94.06	58.018
67	21	C	3	l-shaped	30	-64.06	0.517081	94.06	58.018
68	22	C	3	l-shaped	35	-59.06	0.603261	94.06	58.018
69	23	C	3	l-shaped	80	-14.06	1.37888	94.06	58.018
70	1	D	4	l-shaped	250	135	3.26648	115	76.535
71	2	D	4	l-shaped	60	-55	0.783955	115	76.535
72	3	D	4	l-shaped	14	-101	0.182923	115	76.535
73	4	D	4	l-shaped	130	15	1.69857	115	76.535
74	5	D	4	l-shaped	100	-15	1.30659	115	76.535
75	6	D	4	l-shaped	20	-95	0.261318	115	76.535
76	7	D	4	l-shaped	3	-112	0.0391978	115	76.535
77	8	D	4	l-shaped	550	435	7.18625	115	76.535
78	9	D	4	l-shaped	5	-110	0.0653296	115	76.535
79	10	D	4	l-shaped	7	-108	0.0914614	115	76.535
80	11	D	4	l-shaped	30	-85	0.391978	115	76.535
81	12	D	4	l-shaped	350	235	4.57307	115	76.535
82	13	D	4	l-shaped	900	785	11.7593	115	76.535
83	14	D	4	l-shaped	200	85	2.61318	115	76.535
84	15	D	4	l-shaped	3.5	-111.5	0.0457307	115	76.535
85	16	D	4	l-shaped	9	-106	0.117593	115	76.535
86	17	D	4	l-shaped	300	185	3.91978	115	76.535
87	18	D	4	l-shaped	20	-95	0.261318	115	76.535
88	19	D	4	l-shaped	80	-35	1.04527	115	76.535
89	20	D	4	l-shaped	150	35	1.95989	115	76.535
90	21	D	4	l-shaped	35	-80	0.457307	115	76.535
91	22	D	4	l-shaped	35	-80	0.457307	115	76.535
92	23	D	4	l-shaped	45	-70	0.587966	115	76.535
93	1	E	5	l-shaped	350	213.45	3.63131	136.55	96.384
94	2	E	5	l-shaped	65	-71.55	0.674386	136.55	96.384
95	3	E	5	l-shaped	22	-114.55	0.228254	136.55	96.384
96	4	E	5	l-shaped	200	63.45	2.07503	136.55	96.384
97	5	E	5	l-shaped	130	-6.55	1.34877	136.55	96.384
98	6	E	5	l-shaped	32	-104.55	0.332005	136.55	96.384
99	7	E	5	l-shaped	3.2	-133.35	0.0332005	136.55	96.384
100	8	E	5	l-shaped	600	463.45	6.2251	136.55	96.384
101	9	E	5	l-shaped	5	-131.55	0.0518758	136.55	96.384
102	10	E	5	l-shaped	6	-130.55	0.062251	136.55	96.384
103	11	E	5	l-shaped	32.5	-104.05	0.337193	136.55	96.384
104	12	E	5	l-shaped	300	163.45	3.11255	136.55	96.384
105	13	E	5	l-shaped	800	663.45	8.30013	136.55	96.384
106	14	E	5	l-shaped	300	163.45	3.11255	136.55	96.384
107	15	E	5	l-shaped	6	-130.55	0.062251	136.55	96.384
108	16	E	5	l-shaped	18	-118.55	0.186753	136.55	96.384
109	17	E	5	l-shaped	200	63.45	2.07503	136.55	96.384
110	18	E	5	l-shaped	40	-96.55	0.415007	136.55	96.384
111	19	E	5	l-shaped	180	43.45	1.86753	136.55	96.384
112	20	E	5	l-shaped	56	-80.55	0.581009	136.55	96.384
113	21	E	5	l-shaped	45	-91.55	0.466882	136.55	96.384
114	22	E	5	l-shaped	40	-96.55	0.415007	136.55	96.384
115	23	E	5	l-shaped	40	-96.55	0.415007	136.55	96.384
116	1	F	6	l-shaped	400	240.3	3.56284	159.7	112.27
117	2	F	6	l-shaped	60	-99.7	0.534426	159.7	112.27
118	3	F	6	l-shaped	24	-135.7	0.21377	159.7	112.27
119	4	F	6	l-shaped	180	20.3	1.60328	159.7	112.27
120	5	F	6	l-shaped	120	-39.7	1.06885	159.7	112.27
121	6	F	6	l-shaped	33	-126.7	0.293934	159.7	112.27
122	7	F	6	l-shaped	4	-155.7	0.0356284	159.7	112.27
123	8	F	6	l-shaped	700	540.3	6.23497	159.7	112.27
124	9	F	6	l-shaped	6	-153.7	0.0534426	159.7	112.27
125	10	F	6	l-shaped	3	-156.7	0.0267213	159.7	112.27
126	11	F	6	l-shaped	35	-124.7	0.311748	159.7	112.27
127	12	F	6	l-shaped	200	40.3	1.78142	159.7	112.27
128	13	F	6	l-shaped	850	690.3	7.57103	159.7	112.27
129	14	F	6	l-shaped	300	140.3	2.67213	159.7	112.27
130	15	F	6	l-shaped	4	-155.7	0.0356284	159.7	112.27
131	16	F	6	l-shaped	21	-138.7	0.187049	159.7	112.27
132	17	F	6	l-shaped	350	190.3	3.11748	159.7	112.27
133	18	F	6	l-shaped	65	-94.7	0.578961	159.7	112.27
134	19	F	6	l-shaped	200	40.3	1.78142	159.7	112.27
135	20	F	6	l-shaped	350	190.3	3.11748	159.7	112.27
136	21	F	6	l-shaped	45	-114.7	0.400819	159.7	112.27
137	22	F	6	l-shaped	50	-109.7	0.445355	159.7	112.27
138	23	F	6	l-shaped	40	-119.7	0.356284	159.7	112.27
139	1	G	7	l-shaped	500	315.66	3.82526	184.34	130.71
140	2	G	7	l-shaped	80	-104.34	0.612042	184.34	130.71
141	3	G	7	l-shaped	30	-154.34	0.229516	184.34	130.71
142	4	G	7	l-shaped	165	-19.34	1.26234	184.34	130.71
143	5	G	7	l-shaped	180	-4.34	1.37709	184.34	130.71
144	6	G	7	l-shaped	37	-147.34	0.283069	184.34	130.71
145	7	G	7	l-shaped	7	-177.34	0.0535537	184.34	130.71
146	8	G	7	l-shaped	800	615.66	6.12042	184.34	130.71
147	9	G	7	l-shaped	7	-177.34	0.0535537	184.34	130.71
148	10	G	7	l-shaped	5	-179.34	0.0382526	184.34	130.71
149	11	G	7	l-shaped	22.5	-161.84	0.172137	184.34	130.71
150	12	G	7	l-shaped	500	315.66	3.82526	184.34	130.71
151	13	G	7	l-shaped	1000	815.66	7.65052	184.34	130.71
152	14	G	7	l-shaped	400	215.66	3.06021	184.34	130.71
153	15	G	7	l-shaped	6	-178.34	0.0459031	184.34	130.71
154	16	G	7	l-shaped	18	-166.34	0.137709	184.34	130.71
155	17	G	7	l-shaped	900	715.66	6.88547	184.34	130.71
156	18	G	7	l-shaped	70	-114.34	0.535537	184.34	130.71
157	19	G	7	l-shaped	100	-84.34	0.765052	184.34	130.71
158	20	G	7	l-shaped	250	65.66	1.91263	184.34	130.71
159	21	G	7	l-shaped	55	-129.34	0.420779	184.34	130.71
160	22	G	7	l-shaped	70	-114.34	0.535537	184.34	130.71
161	23	G	7	l-shaped	50	-134.34	0.382526	184.34	130.71
162	1	H	8	l-shaped	450	249.31	2.8384	200.69	158.54
163	2	H	8	l-shaped	150	-50.69	0.946133	200.69	158.54
164	3	H	8	l-shaped	48	-152.69	0.302763	200.69	158.54
165	4	H	8	l-shaped	180	-20.69	1.13536	200.69	158.54
166	5	H	8	l-shaped	220	19.31	1.38766	200.69	158.54
167	6	H	8	l-shaped	33	-167.69	0.208149	200.69	158.54
168	7	H	8	l-shaped	3	-197.69	0.0189227	200.69	158.54
169	8	H	8	l-shaped	600	399.31	3.78453	200.69	158.54
170	9	H	8	l-shaped	10	-190.69	0.0630756	200.69	158.54
171	10	H	8	l-shaped	11	-189.69	0.0693831	200.69	158.54
172	11	H	8	l-shaped	25	-175.69	0.157689	200.69	158.54
173	12	H	8	l-shaped	650	449.31	4.09991	200.69	158.54
174	13	H	8	l-shaped	1100	899.31	6.93831	200.69	158.54
175	14	H	8	l-shaped	350	149.31	2.20764	200.69	158.54
176	15	H	8	l-shaped	7	-193.69	0.0441529	200.69	158.54
177	16	H	8	l-shaped	24	-176.69	0.151381	200.69	158.54
178	17	H	8	l-shaped	1200	999.31	7.56907	200.69	158.54
179	18	H	8	l-shaped	75	-125.69	0.473067	200.69	158.54
180	19	H	8	l-shaped	200	-0.69	1.26151	200.69	158.54
181	20	H	8	l-shaped	600	399.31	3.78453	200.69	158.54
182	21	H	8	l-shaped	50	-150.69	0.315378	200.69	158.54
183	22	H	8	l-shaped	60	-140.69	0.378453	200.69	158.54
184	23	H	8	l-shaped	70	-130.69	0.441529	200.69	158.54
185	1	I	9	l-shaped	650	429.07	3.72237	220.93	174.62
186	2	I	9	l-shaped	170	-50.93	0.973543	220.93	174.62
187	3	I	9	l-shaped	45	-175.93	0.257702	220.93	174.62
188	4	I	9	l-shaped	210	-10.93	1.20261	220.93	174.62
189	5	I	9	l-shaped	240	19.07	1.37441	220.93	174.62
190	6	I	9	l-shaped	34	-186.93	0.194709	220.93	174.62
191	7	I	9	l-shaped	12	-208.93	0.0687207	220.93	174.62
192	8	I	9	l-shaped	900	679.07	5.15405	220.93	174.62
193	9	I	9	l-shaped	11	-209.93	0.0629939	220.93	174.62
194	10	I	9	l-shaped	12	-208.93	0.0687207	220.93	174.62
195	11	I	9	l-shaped	40	-180.93	0.229069	220.93	174.62
196	12	I	9	l-shaped	750	529.07	4.29504	220.93	174.62
197	13	I	9	l-shaped	1200	979.07	6.87207	220.93	174.62
198	14	I	9	l-shaped	350	129.07	2.00435	220.93	174.62
199	15	I	9	l-shaped	7	-213.93	0.040087	220.93	174.62
200	16	I	9	l-shaped	24	-196.93	0.137441	220.93	174.62
201	17	I	9	l-shaped	1300	1079.07	7.44474	220.93	174.62
202	18	I	9	l-shaped	80	-140.93	0.458138	220.93	174.62
203	19	I	9	l-shaped	250	29.07	1.43168	220.93	174.62
204	20	I	9	l-shaped	600	379.07	3.43603	220.93	174.62
205	21	I	9	l-shaped	50	-170.93	0.286336	220.93	174.62
206	22	I	9	l-shaped	70	-150.93	0.40087	220.93	174.62
207	23	I	9	l-shaped	65	-155.93	0.372237	220.93	174.62
208	1	J	10	l-shaped	650	409.2	3.31904	240.8	195.84
209	2	J	10	l-shaped	190	-50.8	0.97018	240.8	195.84
210	3	J	10	l-shaped	52	-188.8	0.265523	240.8	195.84
211	4	J	10	l-shaped	220	-20.8	1.12337	240.8	195.84
212	5	J	10	l-shaped	190	-50.8	0.97018	240.8	195.84
213	6	J	10	l-shaped	45	-195.8	0.229779	240.8	195.84
214	7	J	10	l-shaped	9	-231.8	0.0459559	240.8	195.84
215	8	J	10	l-shaped	900	659.2	4.59559	240.8	195.84
216	9	J	10	l-shaped	12	-228.8	0.0612745	240.8	195.84
217	10	J	10	l-shaped	12	-228.8	0.0612745	240.8	195.84
218	11	J	10	l-shaped	45	-195.8	0.229779	240.8	195.84
219	12	J	10	l-shaped	900	659.2	4.59559	240.8	195.84
220	13	J	10	l-shaped	1300	1059.2	6.63807	240.8	195.84
221	14	J	10	l-shaped	400	159.2	2.04248	240.8	195.84
222	15	J	10	l-shaped	6.5	-234.3	0.0331904	240.8	195.84
223	16	J	10	l-shaped	27	-213.8	0.137868	240.8	195.84
224	17	J	10	l-shaped	1500	1259.2	7.65931	240.8	195.84
225	18	J	10	l-shaped	100	-140.8	0.510621	240.8	195.84
226	19	J	10	l-shaped	220	-20.8	1.12337	240.8	195.84
227	20	J	10	l-shaped	700	459.2	3.57435	240.8	195.84
228	21	J	10	l-shaped	52	-188.8	0.265523	240.8	195.84
229	22	J	10	l-shaped	85	-155.8	0.434028	240.8	195.84
230	23	J	10	l-shaped	100	-140.8	0.510621	240.8	195.84
231	1	K	11	l-shaped	600	339.76	2.76498	260.24	217
232	2	K	11	l-shaped	140	-120.24	0.645161	260.24	217
233	3	K	11	l-shaped	55	-205.24	0.253456	260.24	217
234	4	K	11	l-shaped	290	29.76	1.33641	260.24	217
235	5	K	11	l-shaped	200	-60.24	0.921659	260.24	217
236	6	K	11	l-shaped	43	-217.24	0.198157	260.24	217
237	7	K	11	l-shaped	9	-251.24	0.0414747	260.24	217
238	8	K	11	l-shaped	780	519.76	3.59447	260.24	217
239	9	K	11	l-shaped	14	-246.24	0.0645161	260.24	217
240	10	K	11	l-shaped	16	-244.24	0.0737327	260.24	217
241	11	K	11	l-shaped	45	-215.24	0.207373	260.24	217
242	12	K	11	l-shaped	900	639.76	4.14747	260.24	217
243	13	K	11	l-shaped	1400	1139.76	6.45161	260.24	217
244	14	K	11	l-shaped	450	189.76	2.07373	260.24	217
245	15	K	11	l-shaped	7	-253.24	0.0322581	260.24	217
246	16	K	11	l-shaped	28	-232.24	0.129032	260.24	217
247	17	K	11	l-shaped	1300	1039.76	5.99078	260.24	217
248	18	K	11	l-shaped	75	-185.24	0.345622	260.24	217
249	19	K	11	l-shaped	280	19.76	1.29032	260.24	217
250	20	K	11	l-shaped	750	489.76	3.45622	260.24	217
251	21	K	11	l-shaped	55	-205.24	0.253456	260.24	217
252	22	K	11	l-shaped	50	-210.24	0.230415	260.24	217
253	23	K	11	l-shaped	60	-200.24	0.276498	260.24	217
254	1	L	12	l-shaped	700	422	2.92593	278	239.24
255	2	L	12	l-shaped	160	-118	0.668784	278	239.24
256	3	L	12	l-shaped	60	-218	0.250794	278	239.24
257	4	L	12	l-shaped	175	-103	0.731483	278	239.24
258	5	L	12	l-shaped	210	-68	0.87778	278	239.24
259	6	L	12	l-shaped	50	-228	0.208995	278	239.24
260	7	L	12	l-shaped	10	-268	0.041799	278	239.24
261	8	L	12	l-shaped	1500	1222	6.26985	278	239.24
262	9	L	12	l-shaped	13	-265	0.0543387	278	239.24
263	10	L	12	l-shaped	15	-263	0.0626985	278	239.24
264	11	L	12	l-shaped	40	-238	0.167196	278	239.24
265	12	L	12	l-shaped	750	472	3.13493	278	239.24
266	13	L	12	l-shaped	1700	1422	7.10584	278	239.24
267	14	L	12	l-shaped	500	222	2.08995	278	239.24
268	15	L	12	l-shaped	5	-273	0.0208995	278	239.24
269	16	L	12	l-shaped	42	-236	0.175556	278	239.24
270	17	L	12	l-shaped	1600	1322	6.68784	278	239.24
271	18	L	12	l-shaped	80	-198	0.334392	278	239.24
272	19	L	12	l-shaped	240	-38	1.00318	278	239.24
273	20	L	12	l-shaped	800	522	3.34392	278	239.24
274	21	L	12	l-shaped	70	-208	0.292593	278	239.24
275	22	L	12	l-shaped	120	-158	0.501588	278	239.24
276	23	L	12	l-shaped	150	-128	0.626985	278	239.24
277	1	M	13	l-shaped	700	398.81	2.72734	301.19	256.66
278	2	M	13	l-shaped	220	-81.19	0.857165	301.19	256.66
279	3	M	13	l-shaped	65	-236.19	0.253253	301.19	256.66
280	4	M	13	l-shaped	285	-16.19	1.11042	301.19	256.66
281	5	M	13	l-shaped	280	-21.19	1.09094	301.19	256.66
282	6	M	13	l-shaped	47	-254.19	0.183122	301.19	256.66
283	7	M	13	l-shaped	15	-286.19	0.0584431	301.19	256.66
284	8	M	13	l-shaped	1200	898.81	4.67545	301.19	256.66
285	9	M	13	l-shaped	15	-286.19	0.0584431	301.19	256.66
286	10	M	13	l-shaped	18	-283.19	0.0701317	301.19	256.66
287	11	M	13	l-shaped	50	-251.19	0.19481	301.19	256.66
288	12	M	13	l-shaped	1050	748.81	4.09102	301.19	256.66
289	13	M	13	l-shaped	1800	1498.81	7.01317	301.19	256.66
290	14	M	13	l-shaped	500	198.81	1.9481	301.19	256.66
291	15	M	13	l-shaped	11.5	-289.69	0.0448064	301.19	256.66
292	16	M	13	l-shaped	45	-256.19	0.175329	301.19	256.66
293	17	M	13	l-shaped	1800	1498.81	7.01317	301.19	256.66
294	18	M	13	l-shaped	85	-216.19	0.331177	301.19	256.66
295	19	M	13	l-shaped	300	-1.19	1.16886	301.19	256.66
296	20	M	13	l-shaped	900	598.81	3.50658	301.19	256.66
297	21	M	13	l-shaped	80	-221.19	0.311696	301.19	256.66
298	22	M	13	l-shaped	110	-191.19	0.428583	301.19	256.66
299	23	M	13	l-shaped	120	-181.19	0.467545	301.19	256.66
300	1	N	14	l-shaped	800	476.87	2.89164	323.13	276.66
301	2	N	14	l-shaped	240	-83.13	0.867491	323.13	276.66
302	3	N	14	l-shaped	62	-261.13	0.224102	323.13	276.66
303	4	N	14	l-shaped	350	26.87	1.26509	323.13	276.66
304	5	N	14	l-shaped	300	-23.13	1.08436	323.13	276.66
305	6	N	14	l-shaped	45	-278.13	0.162655	323.13	276.66
306	7	N	14	l-shaped	20	-303.13	0.0722909	323.13	276.66
307	8	N	14	l-shaped	1500	1176.87	5.42182	323.13	276.66
308	9	N	14	l-shaped	9	-314.13	0.0325309	323.13	276.66
309	10	N	14	l-shaped	20	-303.13	0.0722909	323.13	276.66
310	11	N	14	l-shaped	55	-268.13	0.1988	323.13	276.66
311	12	N	14	l-shaped	800	476.87	2.89164	323.13	276.66
312	13	N	14	l-shaped	2000	1676.87	7.22909	323.13	276.66
313	14	N	14	l-shaped	550	226.87	1.988	323.13	276.66
314	15	N	14	l-shaped	12	-311.13	0.0433745	323.13	276.66
315	16	N	14	l-shaped	48	-275.13	0.173498	323.13	276.66
316	17	N	14	l-shaped	1950	1626.87	7.04836	323.13	276.66
317	18	N	14	l-shaped	90	-233.13	0.325309	323.13	276.66
318	19	N	14	l-shaped	400	76.87	1.44582	323.13	276.66
319	20	N	14	l-shaped	1000	676.87	3.61454	323.13	276.66
320	21	N	14	l-shaped	83	-240.13	0.300007	323.13	276.66
321	22	N	14	l-shaped	130	-193.13	0.469891	323.13	276.66
322	23	N	14	l-shaped	130	-193.13	0.469891	323.13	276.66
323	1	M'	8	-1	150	124.215	5.81734	301.19	25.785
324	2	M'	8	-1	35	9.215	1.35738	301.19	25.785
325	3	M'	8	-1	5	-20.785	0.193911	301.19	25.785
326	5	M'	8	-1	50	24.215	1.93911	301.19	25.785
327	6	M'	8	-1	20	-5.785	0.775645	301.19	25.785
328	7	M'	8	-1	12	-13.785	0.465387	301.19	25.785
329	8	M'	8	-1	0.5	-25.285	0.0193911	301.19	25.785
330	9	M'	8	-1	100	74.215	3.87822	301.19	25.785
331	10	M'	8	-1	3	-22.785	0.116347	301.19	25.785
332	11	M'	8	-1	4	-21.785	0.155129	301.19	25.785
333	12	M'	8	-1	10	-15.785	0.387822	301.19	25.785
334	13	M'	8	-1	25	-0.785	0.969556	301.19	25.785
335	14	M'	8	-1	150	124.215	5.81734	301.19	25.785
336	15	M'	8	-1	50	24.215	1.93911	301.19	25.785
337	16	M'	8	-1	1	-24.785	0.0387822	301.19	25.785
338	17	M'	8	-1	1	-24.785	0.0387822	301.19	25.785
339	18	M'	8	-1	70	44.215	2.71476	301.19	25.785
340	19	M'	8	-1	5	-20.785	0.193911	301.19	25.785
341	20	M'	8	-1	20	-5.785	0.775645	301.19	25.785
342	21	M'	8	-1	20	-5.785	0.775645	301.19	25.785
343	22	M'	8	-1	20	-5.785	0.775645	301.19	25.785
344	23	M'	8	-1	15	-10.785	0.581734	301.19	25.785
345	24	M'	8	-1	100	74.215	3.87822	301.19	25.785
346	1	L'	9	-1	150	107.732	3.54878	277.955	42.268
347	2	L'	9	-1	25	-17.268	0.591464	277.955	42.268
348	3	L'	9	-1	12	-30.268	0.283903	277.955	42.268
349	5	L'	9	-1	100	57.732	2.36586	277.955	42.268
350	6	L'	9	-1	30	-12.268	0.709757	277.955	42.268
351	7	L'	9	-1	20	-22.268	0.473171	277.955	42.268
352	8	L'	9	-1	3.2	-39.068	0.0757074	277.955	42.268
353	9	L'	9	-1	300	257.732	7.09757	277.955	42.268
354	10	L'	9	-1	10	-32.268	0.236586	277.955	42.268
355	11	L'	9	-1	2	-40.268	0.0473171	277.955	42.268
356	12	L'	9	-1	15	-27.268	0.354878	277.955	42.268
357	13	L'	9	-1	500	457.732	11.8293	277.955	42.268
358	14	L'	9	-1	400	357.732	9.46342	277.955	42.268
359	15	L'	9	-1	150	107.732	3.54878	277.955	42.268
360	16	L'	9	-1	5	-37.268	0.118293	277.955	42.268
361	17	L'	9	-1	5	-37.268	0.118293	277.955	42.268
362	18	L'	9	-1	100	57.732	2.36586	277.955	42.268
363	19	L'	9	-1	10	-32.268	0.236586	277.955	42.268
364	20	L'	9	-1	150	107.732	3.54878	277.955	42.268
365	21	L'	9	-1	350	307.732	8.2805	277.955	42.268
366	22	L'	9	-1	40	-2.268	0.946342	277.955	42.268
367	23	L'	9	-1	25	-17.268	0.591464	277.955	42.268
368	24	L'	9	-1	65	22.732	1.53781	277.955	42.268
369	1	K'	10	-1	350	291.982	6.03261	260.24	58.018
370	2	K'	10	-1	60	1.982	1.03416	260.24	58.018
371	3	K'	10	-1	15	-43.018	0.25854	260.24	58.018
372	5	K'	10	-1	170	111.982	2.93013	260.24	58.018
373	6	K'	10	-1	100	41.982	1.7236	260.24	58.018
374	7	K'	10	-1	27	-31.018	0.465373	260.24	58.018
375	8	K'	10	-1	3.5	-54.518	0.0603261	260.24	58.018
376	9	K'	10	-1	700	641.982	12.0652	260.24	58.018
377	10	K'	10	-1	5	-53.018	0.0861802	260.24	58.018
378	11	K'	10	-1	5	-53.018	0.0861802	260.24	58.018
379	12	K'	10	-1	15	-43.018	0.25854	260.24	58.018
380	13	K'	10	-1	200	141.982	3.44721	260.24	58.018
381	14	K'	10	-1	550	491.982	9.47982	260.24	58.018
382	15	K'	10	-1	200	141.982	3.44721	260.24	58.018
383	16	K'	10	-1	2.5	-55.518	0.0430901	260.24	58.018
384	17	K'	10	-1	7	-51.018	0.120652	260.24	58.018
385	18	K'	10	-1	275	216.982	4.73991	260.24	58.018
386	19	K'	10	-1	15	-43.018	0.25854	260.24	58.018
387	20	K'	10	-1	80	21.982	1.37888	260.24	58.018
388	21	K'	10	-1	100	41.982	1.7236	260.24	58.018
389	22	K'	10	-1	30	-28.018	0.517081	260.24	58.018
390	23	K'	10	-1	40	-18.018	0.689441	260.24	58.018
391	24	K'	10	-1	65	6.982	1.12034	260.24	58.018
392	1	J'	11	-1	500	423.465	6.53296	240.795	76.535
393	2	J'	11	-1	60	-16.535	0.783955	240.795	76.535
394	3	J'	11	-1	20	-56.535	0.261318	240.795	76.535
395	5	J'	11	-1	160	83.465	2.09055	240.795	76.535
396	6	J'	11	-1	100	23.465	1.30659	240.795	76.535
397	7	J'	11	-1	25	-51.535	0.326648	240.795	76.535
398	8	J'	11	-1	4	-72.535	0.0522637	240.795	76.535
399	9	J'	11	-1	600	523.465	7.83955	240.795	76.535
400	10	J'	11	-1	10	-66.535	0.130659	240.795	76.535
401	11	J'	11	-1	8	-68.535	0.104527	240.795	76.535
402	12	J'	11	-1	25	-51.535	0.326648	240.795	76.535
403	13	J'	11	-1	350	273.465	4.57307	240.795	76.535
404	14	J'	11	-1	700	623.465	9.14614	240.795	76.535
405	15	J'	11	-1	250	173.465	3.26648	240.795	76.535
406	16	J'	11	-1	4.5	-72.035	0.0587966	240.795	76.535
407	17	J'	11	-1	10	-66.535	0.130659	240.795	76.535
408	18	J'	11	-1	400	323.465	5.22637	240.795	76.535
409	19	J'	11	-1	30	-46.535	0.391978	240.795	76.535
410	20	J'	11	-1	70	-6.535	0.914614	240.795	76.535
411	21	J'	11	-1	450	373.465	5.87966	240.795	76.535
412	22	J'	11	-1	45	-31.535	0.587966	240.795	76.535
413	23	J'	11	-1	40	-36.535	0.522637	240.795	76.535
414	24	J'	11	-1	50	-26.535	0.653296	240.795	76.535
415	1	I'	12	-1	250	153.616	2.59379	220.93	96.384
416	2	I'	12	-1	70	-26.384	0.726262	220.93	96.384
417	3	I'	12	-1	10	-86.384	0.103752	220.93	96.384
418	5	I'	12	-1	190	93.616	1.97128	220.93	96.384
419	6	I'	12	-1	130	33.616	1.34877	220.93	96.384
420	7	I'	12	-1	34	-62.384	0.352756	220.93	96.384
421	8	I'	12	-1	2.7	-93.684	0.0280129	220.93	96.384
422	9	I'	12	-1	700	603.616	7.26262	220.93	96.384
423	10	I'	12	-1	8	-88.384	0.0830013	220.93	96.384
424	11	I'	12	-1	5	-91.384	0.0518758	220.93	96.384
425	12	I'	12	-1	25	-71.384	0.259379	220.93	96.384
426	13	I'	12	-1	500	403.616	5.18758	220.93	96.384
427	14	I'	12	-1	700	603.616	7.26262	220.93	96.384
428	15	I'	12	-1	200	103.616	2.07503	220.93	96.384
429	16	I'	12	-1	5	-91.384	0.0518758	220.93	96.384
430	17	I'	12	-1	16	-80.384	0.166003	220.93	96.384
431	18	I'	12	-1	750	653.616	7.78137	220.93	96.384
432	19	I'	12	-1	50	-46.384	0.518758	220.93	96.384
433	20	I'	12	-1	185	88.616	1.91941	220.93	96.384
434	21	I'	12	-1	300	203.616	3.11255	220.93	96.384
435	22	I'	12	-1	45	-51.384	0.466882	220.93	96.384
436	23	I'	12	-1	60	-36.384	0.62251	220.93	96.384
437	24	I'	12	-1	70	-26.384	0.726262	220.93	96.384
438	1	H'	13	-1	450	337.734	4.00834	200.69	112.266
439	2	H'	13	-1	80	-32.266	0.712593	200.69	112.266
440	3	H'	13	-1	22	-90.266	0.195963	200.69	112.266
441	5	H'	13	-1	145	32.734	1.29158	200.69	112.266
442	6	H'	13	-1	120	7.734	1.06889	200.69	112.266
443	7	H'	13	-1	40	-72.266	0.356297	200.69	112.266
444	8	H'	13	-1	6	-106.266	0.0534445	200.69	112.266
445	9	H'	13	-1	650	537.734	5.78982	200.69	112.266
446	10	H'	13	-1	10	-102.266	0.0890742	200.69	112.266
447	11	H'	13	-1	6	-106.266	0.0534445	200.69	112.266
448	12	H'	13	-1	25	-87.266	0.222685	200.69	112.266
449	13	H'	13	-1	650	537.734	5.78982	200.69	112.266
450	14	H'	13	-1	900	787.734	8.01667	200.69	112.266
451	15	H'	13	-1	300	187.734	2.67222	200.69	112.266
452	16	H'	13	-1	4	-108.266	0.0356297	200.69	112.266
453	17	H'	13	-1	19	-93.266	0.169241	200.69	112.266
454	18	H'	13	-1	800	687.734	7.12593	200.69	112.266
455	19	H'	13	-1	55	-57.266	0.489908	200.69	112.266
456	20	H'	13	-1	180	67.734	1.60333	200.69	112.266
457	21	H'	13	-1	350	237.734	3.1176	200.69	112.266
458	22	H'	13	-1	47	-65.266	0.418649	200.69	112.266
459	23	H'	13	-1	60	-52.266	0.534445	200.69	112.266
460	24	H'	13	-1	55	-57.266	0.489908	200.69	112.266
461	1	G'	14	-1	600	469.288	4.59024	184.34	130.712
462	2	G'	14	-1	85	-45.712	0.650285	184.34	130.712
463	3	G'	14	-1	26	-104.712	0.198911	184.34	130.712
464	5	G'	14	-1	170	39.288	1.30057	184.34	130.712
465	6	G'	14	-1	140	9.288	1.07106	184.34	130.712
466	7	G'	14	-1	34	-96.712	0.260114	184.34	130.712
467	8	G'	14	-1	7	-123.712	0.0535528	184.34	130.712
468	9	G'	14	-1	800	669.288	6.12033	184.34	130.712
469	10	G'	14	-1	11	-119.712	0.0841545	184.34	130.712
470	11	G'	14	-1	7	-123.712	0.0535528	184.34	130.712
471	12	G'	14	-1	50	-80.712	0.38252	184.34	130.712
472	13	G'	14	-1	700	569.288	5.35528	184.34	130.712
473	14	G'	14	-1	1000	869.288	7.65041	184.34	130.712
474	15	G'	14	-1	300	169.288	2.29512	184.34	130.712
475	16	G'	14	-1	6	-124.712	0.0459024	184.34	130.712
476	17	G'	14	-1	21	-109.712	0.160659	184.34	130.712
477	18	G'	14	-1	1000	869.288	7.65041	184.34	130.712
478	19	G'	14	-1	60	-70.712	0.459024	184.34	130.712
479	20	G'	14	-1	220	89.288	1.68309	184.34	130.712
480	21	G'	14	-1	550	419.288	4.20772	184.34	130.712
481	22	G'	14	-1	50	-80.712	0.38252	184.34	130.712
482	23	G'	14	-1	60	-70.712	0.459024	184.34	130.712
483	24	G'	14	-1	65	-65.712	0.497276	184.34	130.712

## Sheet: Experiment2_Time
row	subject	route_code	route	route_type	estim	travel	prop	bias	pd	ed
1	1	A	1	l-shaped	10	7.91	1.26422	2.09	41	31.11
2	2	A	1	l-shaped	20	8.11667	2.46407	11.8833	41	31.11
3	4	A	1	l-shaped	5.33333	9.27667	0.574919	-3.94333	41	31.11
4	5	A	1	l-shaped	5	8.65	0.578035	-3.65	41	31.11
5	6	A	1	l-shaped	4	8.32667	0.480384	-4.32667	41	31.11
6	7	A	1	l-shaped	4	8.11667	0.492813	-4.11667	41	31.11
7	8	A	1	l-shaped	10	10.23	0.977517	-0.23	41	31.11
8	9	A	1	l-shaped	6.33333	8.47	0.747737	-2.13667	41	31.11
9	10	A	1	l-shaped	2	8.56333	0.233554	-6.56333	41	31.11
10	11	A	1	l-shaped	2	9.57667	0.208841	-7.57667	41	31.11
11	12	A	1	l-shaped	11.3333	6.91333	1.63934	4.42	41	31.11
12	13	A	1	l-shaped	5.66667	6.97333	0.81262	-1.30667	41	31.11
13	14	A	1	l-shaped	10	10.26	0.974659	-0.26	41	31.11
14	15	A	1	l-shaped	5	8.925	0.560224	-3.925	41	31.11
15	16	A	1	l-shaped	5	7.61333	0.656743	-2.61333	41	31.11
16	19	A	1	l-shaped	2	7.45	0.268456	-5.45	41	31.11
17	20	A	1	l-shaped	3	9.6	0.3125	-6.6	41	31.11
18	1	C	2	l-shaped	13	12.29	1.05777	0.71	82	65.8
19	2	C	2	l-shaped	31.6667	12.9867	2.4384	18.68	82	65.8
20	4	C	2	l-shaped	6.33333	17.99	0.352047	-11.6567	82	65.8
21	5	C	2	l-shaped	8.33333	19.825	0.420345	-11.4917	82	65.8
22	6	C	2	l-shaped	6	12.7033	0.472317	-6.70333	82	65.8
23	7	C	2	l-shaped	6.66667	18.415	0.362024	-11.7483	82	65.8
24	8	C	2	l-shaped	20	18.2367	1.09669	1.76333	82	65.8
25	9	C	2	l-shaped	13	14.2567	0.911854	-1.25667	82	65.8
26	10	C	2	l-shaped	4	16.09	0.248602	-12.09	82	65.8
27	11	C	2	l-shaped	2.66667	15.3633	0.173573	-12.6967	82	65.8
28	12	C	2	l-shaped	23.3333	11.885	1.96326	11.4483	82	65.8
29	13	C	2	l-shaped	7.33333	14.0533	0.521822	-6.72	82	65.8
30	14	C	2	l-shaped	25	17.0667	1.46484	7.93333	82	65.8
31	15	C	2	l-shaped	15	16.9767	0.883566	-1.97667	82	65.8
32	16	C	2	l-shaped	15.3333	12.54	1.22275	2.79333	82	65.8
33	19	C	2	l-shaped	3.66667	12.2367	0.299646	-8.57	82	65.8
34	20	C	2	l-shaped	4.33333	16.515	0.262388	-12.1817	82	65.8
35	1	E	3	l-shaped	15	17.3633	0.863889	-2.36333	123	105.14
36	2	E	3	l-shaped	33.3333	17.8633	1.86602	15.47	123	105.14
37	4	E	3	l-shaped	6.33333	20.77	0.304927	-14.4367	123	105.14
38	5	E	3	l-shaped	10	19.38	0.515996	-9.38	123	105.14
39	6	E	3	l-shaped	8.33333	18.23	0.457122	-9.89667	123	105.14
40	7	E	3	l-shaped	10	18.17	0.550358	-8.17	123	105.14
41	8	E	3	l-shaped	33.3333	21.9967	1.51538	11.3367	123	105.14
42	9	E	3	l-shaped	17.3333	20.91	0.828949	-3.57667	123	105.14
43	10	E	3	l-shaped	7.33333	19.8	0.37037	-12.4667	123	105.14
44	11	E	3	l-shaped	3	20.8433	0.143931	-17.8433	123	105.14
45	12	E	3	l-shaped	23.3333	16.49	1.415	6.84333	123	105.14
46	13	E	3	l-shaped	8	18.17	0.440286	-10.17	123	105.14
47	14	E	3	l-shaped	33.3333	21.22	1.57085	12.1133	123	105.14
48	15	E	3	l-shaped	18	18.9667	0.949033	-0.966667	123	105.14
49	16	E	3	l-shaped	17	18.935	0.897808	-1.935	123	105.14
50	19	E	3	l-shaped	4.33333	17.13	0.252968	-12.7967	123	105.14
51	20	E	3	l-shaped	6.33333	17.49	0.362112	-11.1567	123	105.14
52	1	I	4	l-shaped	25	27.3933	0.912631	-2.39333	184.5	206.33
53	2	I	4	l-shaped	43.3333	30.1233	1.43853	13.21	184.5	206.33
54	4	I	4	l-shaped	7	32.095	0.218103	-25.095	184.5	206.33
55	5	I	4	l-shaped	17	31.79	0.534759	-14.79	184.5	206.33
56	6	I	4	l-shaped	17.6667	35.51	0.497512	-17.8433	184.5	206.33
57	7	I	4	l-shaped	16	30.095	0.53165	-14.095	184.5	206.33
58	8	I	4	l-shaped	41.6667	35.43	1.17603	6.23667	184.5	206.33
59	9	I	4	l-shaped	31.6667	30.2833	1.04568	1.38333	184.5	206.33
60	10	I	4	l-shaped	10	31.35	0.318979	-21.35	184.5	206.33
61	11	I	4	l-shaped	4.66667	31.3733	0.148746	-26.7067	184.5	206.33
62	12	I	4	l-shaped	55	27.49	2.00073	27.51	184.5	206.33
63	13	I	4	l-shaped	14.3333	30.5033	0.469894	-16.17	184.5	206.33
64	14	I	4	l-shaped	53.3333	31.815	1.67636	21.5183	184.5	206.33
65	15	I	4	l-shaped	24.6667	30.0033	0.822131	-5.33667	184.5	206.33
66	16	I	4	l-shaped	27	27.9	0.967742	-0.9	184.5	206.33
67	19	I	4	l-shaped	11	28.07	0.391877	-17.07	184.5	206.33
68	20	I	4	l-shaped	16.3333	30.9867	0.527108	-14.6533	184.5	206.33
69	1	K	5	l-shaped	25	32.1167	0.778412	-7.11667	225.5	247.11
70	2	K	5	l-shaped	58.3333	34.1767	1.70682	24.1567	225.5	247.11
71	4	K	5	l-shaped	7.33333	36.8067	0.199239	-29.4733	225.5	247.11
72	5	K	5	l-shaped	19.3333	35.61	0.542919	-16.2767	225.5	247.11
73	6	K	5	l-shaped	20	33.08	0.604595	-13.08	225.5	247.11
74	7	K	5	l-shaped	17.3333	34.1233	0.507961	-16.79	225.5	247.11
75	8	K	5	l-shaped	55	40.3033	1.36465	14.6967	225.5	247.11
76	9	K	5	l-shaped	40.3333	34.8	1.159	5.53333	225.5	247.11
77	10	K	5	l-shaped	11	39.0667	0.28157	-28.0667	225.5	247.11
78	11	K	5	l-shaped	5.33333	34.9333	0.152672	-29.6	225.5	247.11
79	12	K	5	l-shaped	40	32.0367	1.24857	7.96333	225.5	247.11
80	13	K	5	l-shaped	15	32.82	0.457038	-17.82	225.5	247.11
81	14	K	5	l-shaped	51.6667	38.55	1.34025	13.1167	225.5	247.11
82	15	K	5	l-shaped	27	36.1433	0.747026	-9.14333	225.5	247.11
83	16	K	5	l-shaped	32.3333	33.0167	0.979303	-0.683333	225.5	247.11
84	19	K	5	l-shaped	11.3333	32.0767	0.35332	-20.7433	225.5	247.11
85	20	K	5	l-shaped	21	36.505	0.575264	-15.505	225.5	247.11
86	1	M	6	l-shaped	35	35.8433	0.976472	-0.843333	266.5	287.95
87	2	M	6	l-shaped	80	38.41	2.08279	41.59	266.5	287.95
88	4	M	6	l-shaped	7	43.6167	0.160489	-36.6167	266.5	287.95
89	5	M	6	l-shaped	25.6667	39.2	0.654762	-13.5333	266.5	287.95
90	6	M	6	l-shaped	24.6667	37.1567	0.663856	-12.49	266.5	287.95
91	7	M	6	l-shaped	20.6667	37.17	0.556004	-16.5033	266.5	287.95
92	8	M	6	l-shaped	63.3333	43.79	1.4463	19.5433	266.5	287.95
93	9	M	6	l-shaped	48.6667	39.38	1.23582	9.28667	266.5	287.95
94	10	M	6	l-shaped	13.6667	41.85	0.326563	-28.1833	266.5	287.95
95	11	M	6	l-shaped	6	38.9967	0.153859	-32.9967	266.5	287.95
96	12	M	6	l-shaped	70	36.32	1.92731	33.68	266.5	287.95
97	13	M	6	l-shaped	17	37.35	0.455154	-20.35	266.5	287.95
98	14	M	6	l-shaped	65	39.33	1.65268	25.67	266.5	287.95
99	15	M	6	l-shaped	30	42.5	0.705882	-12.5	266.5	287.95
100	16	M	6	l-shaped	38	38.4	0.989583	-0.4	266.5	287.95
101	19	M	6	l-shaped	12.6667	35.99	0.35195	-23.3233	266.5	287.95
102	20	M	6	l-shaped	23.6667	39.1233	0.604925	-15.4567	266.5	287.95
103	1	I'	4	u-shaped	20	28.1967	0.709304	-8.19667	184.5	105.14
104	2	I'	4	u-shaped	40	29.5767	1.35242	10.4233	184.5	105.14
105	4	I'	4	u-shaped	7.66667	33.5267	0.228674	-25.86	184.5	105.14
106	5	I'	4	u-shaped	15	36.9933	0.405478	-21.9933	184.5	105.14
107	6	I'	4	u-shaped	16	28.9067	0.553506	-12.9067	184.5	105.14
108	7	I'	4	u-shaped	20	29.16	0.685871	-9.16	184.5	105.14
109	8	I'	4	u-shaped	41.6667	37.1567	1.12138	4.51	184.5	105.14
110	9	I'	4	u-shaped	32.3333	30.72	1.05252	1.61333	184.5	105.14
111	10	I'	4	u-shaped	10	31.1933	0.320581	-21.1933	184.5	105.14
112	11	I'	4	u-shaped	3.66667	31.57	0.116144	-27.9033	184.5	105.14
113	12	I'	4	u-shaped	38.3333	28.255	1.35669	10.0783	184.5	105.14
114	13	I'	4	u-shaped	12.3333	28.4067	0.43417	-16.0733	184.5	105.14
115	14	I'	4	u-shaped	33.3333	30.5733	1.09027	2.76	184.5	105.14
116	15	I'	4	u-shaped	13	31.3833	0.414233	-18.3833	184.5	105.14
117	16	I'	4	u-shaped	27.3333	29.5333	0.925508	-2.2	184.5	105.14
118	19	I'	4	u-shaped	6.33333	29.5733	0.214157	-23.24	184.5	105.14
119	20	I'	4	u-shaped	14.3333	30.1	0.47619	-15.7667	184.5	105.14
120	1	K'	5	u-shaped	21.6667	32.7967	0.660636	-11.13	225.5	65.8
121	2	K'	5	u-shaped	48.3333	34.81	1.38849	13.5233	225.5	65.8
122	4	K'	5	u-shaped	9	37.5133	0.239915	-28.5133	225.5	65.8
123	5	K'	5	u-shaped	20	35.525	0.562984	-15.525	225.5	65.8
124	6	K'	5	u-shaped	20.6667	34.3533	0.601591	-13.6867	225.5	65.8
125	7	K'	5	u-shaped	19.3333	33.3767	0.579247	-14.0433	225.5	65.8
126	8	K'	5	u-shaped	53.3333	41.5467	1.2837	11.7867	225.5	65.8
127	9	K'	5	u-shaped	38.3333	34.365	1.11548	3.96833	225.5	65.8
128	10	K'	5	u-shaped	12	34.895	0.343889	-22.895	225.5	65.8
129	11	K'	5	u-shaped	4	36.3533	0.110031	-32.3533	225.5	65.8
130	12	K'	5	u-shaped	60	32.01	1.87441	27.99	225.5	65.8
131	13	K'	5	u-shaped	13	33.2	0.391566	-20.2	225.5	65.8
132	14	K'	5	u-shaped	41.6667	40.16	1.03752	1.50667	225.5	65.8
133	15	K'	5	u-shaped	15	38.01	0.394633	-23.01	225.5	65.8
134	16	K'	5	u-shaped	32	33.6	0.952381	-1.6	225.5	65.8
135	19	K'	5	u-shaped	8	35.32	0.226501	-27.32	225.5	65.8
136	20	K'	5	u-shaped	16	35.795	0.44699	-19.795	225.5	65.8
137	1	M'	6	u-shaped	28.3333	36.15	0.783771	-7.81667	266.5	31.11
138	2	M'	6	u-shaped	70	38.4833	1.81897	31.5167	266.5	31.11
139	4	M'	6	u-shaped	9	39.11	0.23012	-30.11	266.5	31.11
140	5	M'	6	u-shaped	27	42.9967	0.627956	-15.9967	266.5	31.11
141	6	M'	6	u-shaped	24	39.4433	0.608468	-15.4433	266.5	31.11
142	7	M'	6	u-shaped	24	38.1867	0.628492	-14.1867	266.5	31.11
143	8	M'	6	u-shaped	60	43.76	1.37112	16.24	266.5	31.11
144	9	M'	6	u-shaped	37.3333	40.09	0.931238	-2.75667	266.5	31.11
145	10	M'	6	u-shaped	14	41.3167	0.338846	-27.3167	266.5	31.11
146	11	M'	6	u-shaped	3.66667	39.4133	0.0930311	-35.7467	266.5	31.11
147	12	M'	6	u-shaped	63.3333	36.0833	1.7552	27.25	266.5	31.11
148	13	M'	6	u-shaped	14.3333	37.1467	0.385858	-22.8133	266.5	31.11
149	14	M'	6	u-shaped	61.6667	40.5033	1.52251	21.1633	266.5	31.11
150	15	M'	6	u-shaped	17	42.3933	0.401006	-25.3933	266.5	31.11
151	16	M'	6	u-shaped	40	37.3	1.07239	2.7	266.5	31.11
152	19	M'	6	u-shaped	8.66667	39.1233	0.221522	-30.4567	266.5	31.11
153	20	M'	6	u-shaped	22	40.14	0.548082	-18.14	266.5	31.11

## Sheet: Experiment2_Distance
row	subject	route_code	route	route_type	estim	bias	prop	pd	ed
1	1	A	1	l-shaped	30	-1.11	0.96432	41	31.11
2	2	A	1	l-shaped	300	268.89	9.6432	41	31.11
3	3	A	1	l-shaped	143.333	112.223	4.60731	41	31.11
4	4	A	1	l-shaped	55	23.89	1.76792	41	31.11
5	5	A	1	l-shaped	50	18.89	1.6072	41	31.11
6	6	A	1	l-shaped	10	-21.11	0.32144	41	31.11
7	7	A	1	l-shaped	13.3333	-17.7767	0.428587	41	31.11
8	8	A	1	l-shaped	1.66667	-29.4433	0.0535733	41	31.11
9	9	A	1	l-shaped	5.66667	-25.4433	0.182149	41	31.11
10	10	A	1	l-shaped	150	118.89	4.8216	41	31.11
11	11	A	1	l-shaped	100	68.89	3.2144	41	31.11
12	12	A	1	l-shaped	16.6667	-14.4433	0.535733	41	31.11
13	13	A	1	l-shaped	266.667	235.557	8.57173	41	31.11
14	14	A	1	l-shaped	15	-16.11	0.48216	41	31.11
15	15	A	1	l-shaped	150	118.89	4.8216	41	31.11
16	16	A	1	l-shaped	80	48.89	2.57152	41	31.11
17	17	A	1	l-shaped	100	68.89	3.2144	41	31.11
18	18	A	1	l-shaped	100	68.89	3.2144	41	31.11
19	19	A	1	l-shaped	60	28.89	1.92864	41	31.11
20	20	A	1	l-shaped	6	-25.11	0.192864	41	31.11
21	1	C	2	l-shaped	63.3333	-2.46667	0.962513	82	65.8
22	2	C	2	l-shaped	500	434.2	7.59878	82	65.8
23	3	C	2	l-shaped	216.667	150.867	3.29281	82	65.8
24	4	C	2	l-shaped	93.3333	27.5333	1.41844	82	65.8
25	5	C	2	l-shaped	86.6667	20.8667	1.31712	82	65.8
26	6	C	2	l-shaped	36.6667	-29.1333	0.557244	82	65.8
27	7	C	2	l-shaped	20	-45.8	0.303951	82	65.8
28	8	C	2	l-shaped	4.33333	-61.4667	0.0658561	82	65.8
29	9	C	2	l-shaped	25.6667	-40.1333	0.390071	82	65.8
30	10	C	2	l-shaped	400	334.2	6.07903	82	65.8
31	11	C	2	l-shaped	366.667	300.867	5.57244	82	65.8
32	12	C	2	l-shaped	41.6667	-24.1333	0.633232	82	65.8
33	13	C	2	l-shaped	400	334.2	6.07903	82	65.8
34	14	C	2	l-shaped	25	-40.8	0.379939	82	65.8
35	15	C	2	l-shaped	416.667	350.867	6.33232	82	65.8
36	16	C	2	l-shaped	193.333	127.533	2.9382	82	65.8
37	17	C	2	l-shaped	466.667	400.867	7.0922	82	65.8
38	18	C	2	l-shaped	100	34.2	1.51976	82	65.8
39	19	C	2	l-shaped	366.667	300.867	5.57244	82	65.8
40	20	C	2	l-shaped	12	-53.8	0.182371	82	65.8
41	1	E	3	l-shaped	80	-25.14	0.76089	123	105.14
42	2	E	3	l-shaped	733.333	628.193	6.97483	123	105.14
43	3	E	3	l-shaped	250	144.86	2.37778	123	105.14
44	4	E	3	l-shaped	86.6667	-18.4733	0.824298	123	105.14
45	5	E	3	l-shaped	153.333	48.1933	1.45837	123	105.14
46	6	E	3	l-shaped	50	-55.14	0.475556	123	105.14
47	7	E	3	l-shaped	36.6667	-68.4733	0.348741	123	105.14
48	8	E	3	l-shaped	5.33333	-99.8067	0.050726	123	105.14
49	9	E	3	l-shaped	27	-78.14	0.2568	123	105.14
50	10	E	3	l-shaped	533.333	428.193	5.0726	123	105.14
51	11	E	3	l-shaped	466.667	361.527	4.43853	123	105.14
52	12	E	3	l-shaped	48.3333	-56.8067	0.459705	123	105.14
53	13	E	3	l-shaped	466.667	361.527	4.43853	123	105.14
54	14	E	3	l-shaped	40	-65.14	0.380445	123	105.14
55	15	E	3	l-shaped	543.333	438.193	5.16771	123	105.14
56	16	E	3	l-shaped	141.667	36.5267	1.34741	123	105.14
57	17	E	3	l-shaped	566.667	461.527	5.38964	123	105.14
58	18	E	3	l-shaped	100	-5.14	0.951113	123	105.14
59	19	E	3	l-shaped	466.667	361.527	4.43853	123	105.14
60	20	E	3	l-shaped	17.3333	-87.8067	0.16486	123	105.14
61	1	I	4	l-shaped	256.667	70.6867	1.38008	184.5	185.98
62	2	I	4	l-shaped	800	614.02	4.30154	184.5	185.98
63	3	I	4	l-shaped	333.333	147.353	1.79231	184.5	185.98
64	4	I	4	l-shaped	110	-75.98	0.591461	184.5	185.98
65	5	I	4	l-shaped	326.667	140.687	1.75646	184.5	185.98
66	6	I	4	l-shaped	120	-65.98	0.645231	184.5	185.98
67	7	I	4	l-shaped	56.6667	-129.313	0.304692	184.5	185.98
68	8	I	4	l-shaped	10	-175.98	0.0537692	184.5	185.98
69	9	I	4	l-shaped	35	-150.98	0.188192	184.5	185.98
70	10	I	4	l-shaped	733.333	547.353	3.94308	184.5	185.98
71	11	I	4	l-shaped	700	514.02	3.76385	184.5	185.98
72	12	I	4	l-shaped	125	-60.98	0.672115	184.5	185.98
73	13	I	4	l-shaped	666.667	480.687	3.58461	184.5	185.98
74	14	I	4	l-shaped	83.3333	-102.647	0.448077	184.5	185.98
75	15	I	4	l-shaped	850	664.02	4.57038	184.5	185.98
76	16	I	4	l-shaped	500	314.02	2.68846	184.5	185.98
77	17	I	4	l-shaped	1200	1014.02	6.45231	184.5	185.98
78	18	I	4	l-shaped	500	314.02	2.68846	184.5	185.98
79	19	I	4	l-shaped	1300	1114.02	6.99	184.5	185.98
80	20	I	4	l-shaped	25.3333	-160.647	0.136215	184.5	185.98
81	1	K	5	l-shaped	273.333	46.6233	1.20565	225.5	226.71
82	2	K	5	l-shaped	833.333	606.623	3.67577	225.5	226.71
83	3	K	5	l-shaped	366.667	139.957	1.61734	225.5	226.71
84	4	K	5	l-shaped	123.333	-103.377	0.544014	225.5	226.71
85	5	K	5	l-shaped	330	103.29	1.4556	225.5	226.71
86	6	K	5	l-shaped	133.333	-93.3767	0.588123	225.5	226.71
87	7	K	5	l-shaped	80	-146.71	0.352874	225.5	226.71
88	8	K	5	l-shaped	11.6667	-215.043	0.0514607	225.5	226.71
89	9	K	5	l-shaped	41.6667	-185.043	0.183788	225.5	226.71
90	10	K	5	l-shaped	900	673.29	3.96983	225.5	226.71
91	11	K	5	l-shaped	700	473.29	3.08765	225.5	226.71
92	12	K	5	l-shaped	100	-126.71	0.441092	225.5	226.71
93	13	K	5	l-shaped	716.667	489.957	3.16116	225.5	226.71
94	14	K	5	l-shaped	123.333	-103.377	0.544014	225.5	226.71
95	15	K	5	l-shaped	886.667	659.957	3.91102	225.5	226.71
96	16	K	5	l-shaped	618.333	391.623	2.72742	225.5	226.71
97	17	K	5	l-shaped	1600	1373.29	7.05747	225.5	226.71
98	18	K	5	l-shaped	466.667	239.957	2.05843	225.5	226.71
99	19	K	5	l-shaped	1566.67	1339.96	6.91044	225.5	226.71
100	20	K	5	l-shaped	28.3333	-198.377	0.124976	225.5	226.71
101	1	M	6	l-shaped	330	62.47	1.23351	266.5	267.53
102	2	M	6	l-shaped	2000	1732.47	7.4758	266.5	267.53
103	3	M	6	l-shaped	600	332.47	2.24274	266.5	267.53
104	4	M	6	l-shaped	120	-147.53	0.448548	266.5	267.53
105	5	M	6	l-shaped	466.667	199.137	1.74435	266.5	267.53
106	6	M	6	l-shaped	160	-107.53	0.598064	266.5	267.53
107	7	M	6	l-shaped	100	-167.53	0.37379	266.5	267.53
108	8	M	6	l-shaped	15	-252.53	0.0560685	266.5	267.53
109	9	M	6	l-shaped	48.6667	-218.863	0.181911	266.5	267.53
110	10	M	6	l-shaped	1100	832.47	4.11169	266.5	267.53
111	11	M	6	l-shaped	800	532.47	2.99032	266.5	267.53
112	12	M	6	l-shaped	153.333	-114.197	0.573144	266.5	267.53
113	13	M	6	l-shaped	1000	732.47	3.7379	266.5	267.53
114	14	M	6	l-shaped	161.667	-105.863	0.604294	266.5	267.53
115	15	M	6	l-shaped	1016.67	749.137	3.8002	266.5	267.53
116	16	M	6	l-shaped	800	532.47	2.99032	266.5	267.53
117	17	M	6	l-shaped	2000	1732.47	7.4758	266.5	267.53
118	18	M	6	l-shaped	500	232.47	1.86895	266.5	267.53
119	19	M	6	l-shaped	1800	1532.47	6.72822	266.5	267.53
120	20	M	6	l-shaped	25.3333	-242.197	0.0946934	266.5	267.53
121	1	M'	4	u-shaped	40	8.89	1.28576	266.5	31.11
122	2	M'	4	u-shaped	266.667	235.557	8.57173	266.5	31.11
123	3	M'	4	u-shaped	266.667	235.557	8.57173	266.5	31.11
124	4	M'	4	u-shaped	123.333	92.2233	3.96443	266.5	31.11
125	5	M'	4	u-shaped	150	118.89	4.8216	266.5	31.11
126	6	M'	4	u-shaped	26.6667	-4.44333	0.857173	266.5	31.11
127	7	M'	4	u-shaped	20	-11.11	0.64288	266.5	31.11
128	8	M'	4	u-shaped	4	-27.11	0.128576	266.5	31.11
129	9	M'	4	u-shaped	33.3333	2.22333	1.07147	266.5	31.11
130	10	M'	4	u-shaped	150	118.89	4.8216	266.5	31.11
131	11	M'	4	u-shaped	400	368.89	12.8576	266.5	31.11
132	12	M'	4	u-shaped	16.6667	-14.4433	0.535733	266.5	31.11
133	13	M'	4	u-shaped	200	168.89	6.4288	266.5	31.11
134	14	M'	4	u-shaped	20	-11.11	0.64288	266.5	31.11
135	15	M'	4	u-shaped	500	468.89	16.072	266.5	31.11
136	16	M'	4	u-shaped	91.6667	60.5567	2.94653	266.5	31.11
137	17	M'	4	u-shaped	233.333	202.223	7.50027	266.5	31.11
138	18	M'	4	u-shaped	333.333	302.223	10.7147	266.5	31.11
139	19	M'	4	u-shaped	300	268.89	9.6432	266.5	31.11
140	20	M'	4	u-shaped	6	-25.11	0.192864	266.5	31.11
141	1	K'	5	u-shaped	60	-5.8	0.911854	225.5	65.8
142	2	K'	5	u-shaped	500	434.2	7.59878	225.5	65.8
143	3	K'	5	u-shaped	350	284.2	5.31915	225.5	65.8
144	4	K'	5	u-shaped	126.667	60.8667	1.92503	225.5	65.8
145	5	K'	5	u-shaped	166.667	100.867	2.53293	225.5	65.8
146	6	K'	5	u-shaped	60	-5.8	0.911854	225.5	65.8
147	7	K'	5	u-shaped	56.6667	-9.13333	0.861196	225.5	65.8
148	8	K'	5	u-shaped	4.66667	-61.1333	0.070922	225.5	65.8
149	9	K'	5	u-shaped	32	-33.8	0.486322	225.5	65.8
150	10	K'	5	u-shaped	466.667	400.867	7.0922	225.5	65.8
151	11	K'	5	u-shaped	500	434.2	7.59878	225.5	65.8
152	12	K'	5	u-shaped	41.6667	-24.1333	0.633232	225.5	65.8
153	13	K'	5	u-shaped	350	284.2	5.31915	225.5	65.8
154	14	K'	5	u-shaped	31.6667	-34.1333	0.481256	225.5	65.8
155	15	K'	5	u-shaped	443.333	377.533	6.73759	225.5	65.8
156	16	K'	5	u-shaped	161.667	95.8667	2.45694	225.5	65.8
157	17	K'	5	u-shaped	466.667	400.867	7.0922	225.5	65.8
158	18	K'	5	u-shaped	366.667	300.867	5.57244	225.5	65.8
159	19	K'	5	u-shaped	566.667	500.867	8.61196	225.5	65.8
160	20	K'	5	u-shaped	16.6667	-49.1333	0.253293	225.5	65.8
161	1	I'	6	u-shaped	120	14.86	1.14134	184.5	105.14
162	2	I'	6	u-shaped	700	594.86	6.65779	184.5	105.14
163	3	I'	6	u-shaped	266.667	161.527	2.5363	184.5	105.14
164	4	I'	6	u-shaped	106.667	1.52667	1.01452	184.5	105.14
165	5	I'	6	u-shaped	206.667	101.527	1.96563	184.5	105.14
166	6	I'	6	u-shaped	86.6667	-18.4733	0.824298	184.5	105.14
167	7	I'	6	u-shaped	56.6667	-48.4733	0.538964	184.5	105.14
168	8	I'	6	u-shaped	6.66667	-98.4733	0.0634075	184.5	105.14
169	9	I'	6	u-shaped	38.6667	-66.4733	0.367764	184.5	105.14
170	10	I'	6	u-shaped	466.667	361.527	4.43853	184.5	105.14
171	11	I'	6	u-shaped	516.667	411.527	4.91408	184.5	105.14
172	12	I'	6	u-shaped	55	-50.14	0.523112	184.5	105.14
173	13	I'	6	u-shaped	483.333	378.193	4.59705	184.5	105.14
174	14	I'	6	u-shaped	36.6667	-68.4733	0.348741	184.5	105.14
175	15	I'	6	u-shaped	600	494.86	5.70668	184.5	105.14
176	16	I'	6	u-shaped	163.333	58.1933	1.55348	184.5	105.14
177	17	I'	6	u-shaped	800	694.86	7.6089	184.5	105.14
178	18	I'	6	u-shaped	333.333	228.193	3.17038	184.5	105.14
179	19	I'	6	u-shaped	700	594.86	6.65779	184.5	105.14
180	20	I'	6	u-shaped	11.6667	-93.4733	0.110963	184.5	105.14
